# Supplementary material for: Predicting the risk of acute kidney injury after cardiopulmonary bypass: development and assessment of a new predictive nomogram
Source: BMC Anesthesiol. 2022 Dec 7;22:379. doi: 10.1186/s12871-022-01925-w (PMC9727998; doi:10.1186/s12871-022-01925-w)
Supplement: Supplementary file 1 — Additional file 1. [file 12871_2022_1925_MOESM1_ESM.xlsx]

## Sheet: non_tumordevfinal1
id	States	Sex	Age	Diabetes	Hypertension	Anemia	CPB	RBC	Plasma	Cryo	Albumin	Voluven	Gelofusine	SLR	SBS	Furosemide	IBL	Urine
1	0	1	24	0	0	1	197	0	0	0	20	1500	0	3000	0	20	250	2500
4	1	0	38	0	0	0	56	0	0	0	20	1000	0	2500	0	0	100	800
5	0	0	25	0	0	0	62	0	0	0	20	500	0	1500	0	0	150	400
7	0	0	32	0	0	0	80	2	0	0	20	500	0	3000	0	20	200	1500
8	0	0	39	0	0	0	82	0	0	0	20	1000	0	2000	0	0	150	1200
9	0	0	34	0	0	0	94	0	0	0	20	500	0	500	0	0	300	1000
10	0	0	43	0	0	0	103	3	0	0	20	1000	0	1700	0	20	300	1100
11	0	0	45	0	0	1	106	4	600	0	20	1000	0	1500	0	0	350	1450
12	0	0	50	0	0	0	107	0	0	0	20	1500	0	2500	0	0	300	1500
13	0	0	37	0	0	0	110	0	0	0	20	1000	0	1500	0	10	300	2000
14	0	0	49	0	0	0	113	1.5	0	0	20	500	0	1500	0	0	300	800
17	0	0	64	0	0	0	121	2	0	0	20	1000	0	2000	0	0	300	2000
18	1	0	56	0	0	0	121	0	0	0	20	500	0	500	0	0	200	700
19	0	0	48	0	0	0	124	0	0	0	20	1000	0	3000	0	0	200	1000
20	0	0	63	0	0	0	125	3	0	0	20	500	0	1500	0	0	200	1600
25	0	0	61	0	0	0	139	4.5	0	0	20	500	0	500	0	20	200	2000
26	0	0	59	0	0	0	141	3	0	0	20	500	0	1500	0	0	200	1700
27	1	0	52	0	0	0	150	0	0	0	20	1100	0	2000	0	0	300	1200
28	1	0	38	0	0	1	152	2	0	0	20	1000	0	2000	0	15	300	2000
30	0	0	45	0	0	0	157	0	0	0	20	1500	0	1500	0	15	300	1000
31	1	0	60	0	0	0	159	0	0	0	20	1000	0	500	0	0	300	2000
35	0	0	48	0	0	0	198	0	0	0	20	500	0	1500	0	0	300	1000
37	0	0	30	0	0	0	203	4	800	0	20	1000	0	2000	0	20	300	2000
38	0	0	61	0	0	0	215	1.5	0	0	20	1500	0	1500	0	0	300	1200
41	0	0	37	0	0	1	255	4	0	0	20	1000	0	1000	0	0	300	800
42	0	0	47	0	0	0	257	4	600	0	20	500	0	2000	0	20	300	2600
44	0	0	51	0	0	0	265	3	800	0	20	1000	0	3000	0	0	500	2000
46	0	0	64	0	1	0	354	7	1800	5	20	1000	0	3100	500	0	500	1000
47	1	0	37	0	0	1	758	42.5	2000	0	20	4000	0	5000	750	0	17000	2000
48	0	1	27	0	0	0	52	0	0	0	20	1000	0	1500	0	20	300	1100
49	1	1	34	0	1	0	55	0	0	0	20	500	0	2000	0	0	200	600
50	0	1	43	0	0	0	64	0	0	0	20	1000	0	3500	0	0	320	850
51	0	1	57	0	1	0	74	2.5	0	0	20	500	0	2000	0	0	300	2000
52	0	1	43	0	0	0	90	0	800	0	20	1150	0	2500	150	0	300	2000
53	1	1	42	0	1	0	94	3	1000	0	20	500	0	1500	0	0	300	600
55	0	1	30	0	1	0	96	0	0	0	20	0	0	1500	0	0	310	1250
56	0	1	64	0	1	0	99	0	600	0	20	1000	0	2000	0	20	300	250
58	0	1	47	0	0	0	104	6	0	0	20	1100	0	1500	0	0	300	2000
59	0	1	36	0	0	0	105	0	0	0	20	500	0	500	0	0	250	800
60	0	1	39	0	1	0	114	3	0	0	20	1000	0	1500	0	15	300	2000
62	1	1	60	0	0	0	127	1.5	0	0	20	1500	0	1500	0	20	300	1000
63	0	1	49	0	0	0	134	0	0	0	20	500	0	1500	0	0	200	200
64	0	1	61	0	0	0	135	1.5	0	0	20	500	0	2000	0	15	310	1200
66	0	1	44	0	0	1	136	2	800	15	20	500	0	1500	0	0	500	900
67	1	1	42	0	0	0	140	3	0	0	20	1000	0	2250	0	20	300	2350
68	1	1	32	0	0	0	143	0	0	0	20	500	0	500	0	20	500	1000
69	1	1	47	0	0	0	146	0	600	0	20	1000	0	3000	0	0	300	600
73	0	1	64	0	0	0	162	0	800	0	20	1000	0	3000	0	20	500	1800
75	0	1	51	0	0	0	174	0	0	0	20	1000	0	2250	250	15	250	1500
76	0	1	62	0	1	0	180	7.5	800	0	20	1000	0	4000	0	0	300	2150
77	0	1	47	0	0	0	184	0	600	0	20	1000	0	3000	0	0	300	600
78	1	1	51	0	0	1	188	4	100	0	20	1000	0	2000	0	0	300	1000
80	1	1	61	0	1	1	195	3.9	0	0	20	1000	0	1500	0	30	310	400
81	0	1	41	0	0	0	196	3.25	0	0	20	1000	0	3500	0	0	300	2700
82	0	1	52	0	0	0	201	2.5	0	0	20	1000	0	3000	0	0	500	3800
83	0	1	53	0	0	0	205	0	600	0	20	1000	0	4500	0	0	300	1000
84	0	1	48	0	0	0	206	6	1000	20	20	1000	0	1500	0	20	1500	1700
85	1	1	39	0	0	0	207	6	200	30	20	1000	0	500	0	0	1000	1300
86	0	1	62	0	0	0	210	0	0	0	20	500	0	1500	0	15	320	1200
87	1	1	59	0	1	0	218	2	800	0	20	1000	0	500	0	10	600	800
88	0	1	58	0	0	0	224	2	200	0	20	1000	0	2750	0	20	300	4000
89	0	1	58	0	0	0	224	2	200	0	20	1000	0	2750	0	20	300	4000
90	0	1	58	0	0	0	226	2	200	0	20	1000	0	2750	250	20	300	4000
91	0	1	58	0	0	0	226	2	200	0	20	1000	0	2750	250	20	300	4000
92	1	1	43	0	0	0	227	0	0	0	20	1000	0	1500	100	20	200	2000
95	0	1	63	0	0	0	245	0	1000	0	20	1000	0	2500	0	0	300	1500
97	0	1	59	0	0	0	259	0	1250	0	20	1000	0	2000	0	0	600	1800
98	1	1	56	0	0	0	264	3.5	0	0	20	1000	0	1500	0	10	300	1200
99	0	1	52	0	0	0	281	3	800	0	20	1500	0	1000	0	0	50	3500
100	0	1	57	0	0	0	330	3.5	800	0	20	2700	0	2500	0	15	700	2000
101	0	1	57	0	0	0	330	3.5	800	0	20	2700	0	2500	0	15	700	2000
102	0	1	38	0	0	0	377	0	1000	0	20	1500	0	500	0	20	600	2500
103	1	1	53	0	1	0	413	20.5	1200	0	20	1500	0	1750	0	0	5000	3000
104	0	0	48	0	0	1	129	0	600	0	500	40	1000	1500	60	0	200	1000
105	0	0	40	0	0	1	124	0	0	0	500	40	0	1500	0	0	300	500
106	0	1	59	0	0	1	65	0	0	0	500	20	500	1500	60	0	200	600
108	0	1	66	0	0	1	119	0	0	0	500	20	500	1500	60	0	300	500
109	1	1	69	0	0	1	79	2	0	0	500	20	0	2000	60	20	310	2550
110	0	0	61	0	0	1	270	0	1000	0	1000	40	0	2000	0	0	800	1600
111	1	1	64	0	0	1	67	0	0	0	500	20	0	1500	60	20	100	1500
112	0	0	46	0	0	1	45	0	0	0	500	20	0	1500	60	10	500	1700
115	0	0	36	0	0	1	125	0	0	0	100	40	0	1500	0	20	300	2000
116	0	0	67	0	0	1	610	4.5	800	0	500	40	0	1500	0	20	1000	3600
119	0	1	64	0	0	1	301	0	0	0	500	40	0	2000	60	15	1200	2100
120	0	0	56	0	0	1	296	4	600	10	500	20	500	2500	60	0	500	4500
121	0	0	53	0	0	1	99	0	0	0	500	40	0	1500	0	0	300	1500
122	0	0	51	0	0	1	166	2	0	0	0	20	0	3000	250	20	300	1200
123	0	0	52	0	0	0	133	4.5	0	0	500	40	0	2000	0	15	500	1400
124	0	0	66	0	0	0	172	2	0	0	500	20	0	2000	0	0	300	600
125	0	1	63	0	0	0	44	0	0	0	500	20	0	1500	60	15	300	900
127	0	0	67	0	0	0	135	1.5	0	0	500	40	0	2000	0	0	200	1000
128	0	0	33	0	0	0	110	0	500	0	500	20	500	1500	0	10	300	2000
129	0	0	48	0	0	1	146	5.5	0	0	1000	40	0	2000	0	0	1100	2800
130	0	1	64	0	0	0	195	6	600	0	500	20	500	1500	0	0	500	1300
132	0	1	67	0	0	1	165	1.75	300	0	500	20	500	1500	0	10	400	1000
133	1	0	56	0	0	0	80	2	1000	0.5	1000	20	0	3000	60	20	300	2000
136	1	0	45	0	0	0	170	2	800	0	1000	20	0	2500	60	15	500	3400
137	0	1	50	0	0	0	134	0	600	0	500	20	1000	1500	60	0	200	800
139	0	0	42	0	0	0	163	2	400	0	500	20	0	3000	60	15	300	1500
140	0	0	51	0	0	0	128	0	600	0	500	20	0	1500	60	20	200	1200
143	1	0	66	0	0	0	208	0	0	0	500	120	0	2000	0	20	300	3500
144	0	0	67	0	0	0	100	0	600	0	1000	20	0	1500	0	0	300	2000
146	0	0	57	0	0	0	193	7	1000	0	1500	40	0	2000	0	0	1000	1300
147	0	1	44	0	0	0	100	0	0	0	500	20	0	1500	60	15	320	2300
149	0	0	47	0	0	0	145	3	600	10	0	20	0	2500	100	20	350	300
150	0	1	48	0	0	0	146	1.5	0	0	500	40	0	2000	150	15	320	2350
152	0	1	66	1	3	0	185	3	0	0	500	20	0	2500	60	15	400	2700
153	0	1	31	0	0	0	75	0	0	0	500	30	0	1500	60	0	300	1400
154	0	0	54	0	0	0	182	2	300	0	1000	20	0	1500	0	0	300	1400
156	0	1	52	0	0	0	119	0	0	0	500	20	0	2000	60	15	300	1600
158	0	1	59	0	2	0	114	0	0	0	500	20	0	2500	60	15	300	2100
159	0	0	42	0	0	0	138	0	0	0	500	20	500	1500	60	0	300	1000
160	0	0	40	1	1	0	71	2	0	0	500	20	0	2000	0	35	300	700
161	0	1	70	0	0	0	121	0	0	0	500	20	0	1500	60	20	400	1000
163	0	0	46	0	0	0	451	8	2000	10	500	40	0	1500	250	20	3000	2500
164	0	1	62	0	0	0	175	7.5	0	0	500	40	0	2000	0	10	200	1400
165	0	1	72	0	0	0	203	3.5	1000	0	500	40	0	2000	0	20	500	800
166	0	1	33	0	0	0	176	0	0	0	500	40	0	2000	0	20	0	1000
167	0	1	53	0	1	0	315	0	800	0	500	20	0	2000	60	20	400	2200
168	0	0	37	0	0	0	150	0	0	0	500	20	0	2000	60	20	500	1000
169	0	1	52	0	0	0	132	4	800	0	500	20	0	2000	60	20	1000	2000
170	1	1	51	0	0	0	138	5.3	400	0	1000	20	0	2500	0	20	1000	1400
171	0	1	38	0	0	0	150	0	0	0	500	40	0	2000	0	0	300	0
172	1	1	62	0	0	0	214	0	0	0	0	20	0	3000	60	20	500	500
173	0	1	24	0	0	0	187	2.5	200	0	700	70	700	1500	0	0	50	150
174	0	1	53	0	0	0	115	0	600	0	500	40	0	1500	0	20	400	2000
175	1	1	47	0	0	0	187	2	0	0	500	20	0	2000	60	0	300	1000
179	1	1	44	0	2	1	116	6	2000	0	20	1500	0	2250	0	20	2000	2000
180	0	0	47	0	0	1	60	7.5	0	0	20	500	0	3000	0	20	300	1000
181	0	1	64	0	2	1	243	18.5	1000	25	20	1000	0	1500	0	20	3000	3000
183	1	1	68	0	0	1	101	0	0	0	20	0	0	2500	0	0	300	600
184	0	1	59	0	0	1	310	10.5	1600	0	20	1500	0	4000	0	0	600	2500
185	0	0	47	0	0	1	193	4.5	0	0	20	0	0	2000	0	0	300	800
186	0	1	63	1	0	1	173	3.15	0	0	20	500	0	2500	0	20	420	2000
187	1	0	41	0	0	1	295	6	1000	0	20	500	0	2500	0	20	2500	600
189	1	1	28	0	0	1	231	8.1	800	17.5	20	500	1000	1500	0	0	3000	3000
190	0	1	69	1	0	1	405	14.5	1250	25	20	500	0	1500	250	20	3000	3200
194	0	0	51	0	0	1	237	1.75	600	0	20	500	0	2000	0	0	500	800
195	0	0	48	0	0	1	243	6	0	0	20	1000	0	3000	250	0	600	3000
196	0	0	68	0	0	1	230	7	0	0	100	1000	0	3000	0	0	2000	2200
197	0	1	56	0	3	1	114	0	0	0	20	500	0	2500	0	0	300	800
198	0	0	53	0	0	1	212	2.015	0	0	20	500	0	2500	0	15	300	2000
199	0	0	40	0	3	1	218	5.8	800	0	100	500	0	3000	0	0	5000	800
201	0	0	44	0	0	1	176	3	0	0	20	500	0	2500	0	0	300	600
202	1	0	69	0	0	1	153	6.5	1000	12.5	20	500	0	1500	0	0	2500	1600
204	1	0	54	0	0	1	190	3	0	0	100	500	0	2000	0	0	300	1000
205	1	0	73	0	0	1	273	10.5	600	25	20	500	0	1500	125	20	2000	2000
207	0	0	72	0	0	1	121	3	0	0	20	500	0	2000	0	0	300	600
209	0	1	63	0	0	1	420	8	1000	0	100	1000	0	3000	0	40	500	2000
210	0	1	53	0	0	1	335	3.25	800	0	20	500	0	4000	0	10	0	2500
211	0	1	48	1	0	1	140	7	0	0	20	500	0	2500	60	10	200	650
212	1	1	52	0	0	1	150	3	0	0	20	500	0	1500	0	20	280	3000
213	1	0	69	0	0	1	255	0	0	0	20	500	0	2000	0	0	800	2500
214	0	0	55	0	0	1	360	5.5	600	0	100	500	0	2500	0	0	300	2000
215	0	0	64	0	1	1	203	3.5	0	0	20	500	0	2500	0	0	400	2000
216	0	1	31	0	0	1	277	2	0	0	100	500	0	2500	0	0	300	2000
217	0	0	36	0	0	1	112	3.5	0	0	20	500	0	2000	0	10	1000	500
220	0	1	36	0	0	1	104	4	0	0	20	500	0	2500	0	15	300	3700
221	0	1	73	0	0	1	172	2.25	0	0	20	0	0	1500	0	0	500	650
222	0	0	36	0	0	0	165	5	0	0	20	0	0	2000	0	0	1800	800
223	1	1	51	0	0	1	206	5	1000	0	20	500	0	2000	0	40	500	3000
224	1	0	45	0	0	0	110	0	0	0	50	0	0	2000	0	10	300	300
225	0	0	31	0	0	0	169	5	0	0	20	500	0	2000	0	0	300	1700
226	1	1	73	0	0	1	287	5	800	0	20	500	0	1500	0	0	300	600
227	0	0	71	0	2	0	183	5	0	0	100	0	0	2500	0	0	300	1500
229	0	0	42	0	0	0	160	0	0	0	20	500	0	2500	0	10	300	3300
231	0	0	62	0	0	0	166	3.75	800	0	20	500	0	1500	0	20	300	600
233	0	1	49	0	2	1	177	5	0	0	20	500	0	2000	0	15	100	1500
236	0	0	62	0	0	0	196	3.25	0	15	20	500	0	2500	0	20	800	2000
237	0	1	53	0	0	1	264	3	800	0	20	500	0	2500	0	0	200	2500
238	0	0	63	0	0	0	579	17	500	0	100	2500	0	4000	0	0	10000	2000
242	0	0	54	0	0	0	123	0	0	0	20	500	0	2000	0	20	230	1550
243	0	1	40	0	0	1	309	6	1000	0	100	500	0	2500	0	0	300	2500
247	0	0	6	0	0	0	42	2	0	0	20	0	0	300	0	5	150	550
248	0	1	51	0	0	0	215	5	600	0	100	1000	0	2500	0	20	400	1600
250	0	1	56	0	0	0	86	10	800	0	50	500	0	2500	0	20	3000	1400
252	0	0	48	0	0	0	131	6.435	0	0	20	500	0	2000	0	0	250	1500
253	0	0	60	0	0	0	187	20.5	600	0	40	1000	0	1500	0	40	1000	800
254	0	1	50	0	1	0	254	0	2000	0	20	500	0	2500	0	20	1000	3100
255	0	1	72	0	1	0	125	3	0	0	20	500	0	2000	0	0	500	1500
256	0	0	38	0	0	0	185	5	0	0	100	500	0	2500	0	0	300	1200
257	0	1	19	0	0	0	170	6.5	0	0	20	1000	0	2500	0	20	300	850
260	0	1	63	0	0	0	176	3	0	0	20	1000	0	3500	0	0	300	1800
261	0	0	31	0	0	0	127	3	0	0	20	500	0	3000	0	0	300	800
262	0	0	21	0	0	0	149	4.5	0	0	20	0	0	2000	0	20	200	1400
264	0	0	52	0	0	0	216	4.5	0	0	100	500	0	2000	0	0	200	3000
268	0	1	63	0	2	0	235	3.75	0	0	20	500	0	2000	0	20	200	4100
269	0	0	35	0	0	0	209	3	0	0	20	500	0	3000	0	20	300	800
271	0	1	73	0	1	0	156	7.5	0	0	20	1000	0	2500	0	0	300	1000
273	0	1	52	0	0	0	133	5	0	0	20	500	0	2000	0	20	300	500
275	0	1	40	0	0	0	134	4.5	0	0	20	500	0	2500	0	20	300	900
276	0	1	59	0	0	0	168	5	0	0	100	1000	0	1500	0	0	300	1000
277	0	0	50	0	0	0	133	0	0	0	100	500	0	2000	0	0	320	3000
278	0	0	46	0	0	0	264	3	450	0	100	500	0	2000	0	0	500	2000
279	0	0	29	0	0	0	103	0	0	0	20	500	0	2100	0	20	50	300
280	0	1	51	0	0	0	115	4	0	0	20	500	0	2500	0	15	300	200
281	0	0	40	0	0	0	171	5.5	0	0	100	500	0	2000	0	0	320	3000
282	0	0	64	0	0	0	60	3	0	0	20	1000	0	3000	0	0	300	1000
283	0	1	66	0	1	0	119	3.5	0	0	20	500	1000	1500	0	0	300	2000
284	0	1	72	0	0	0	147	4	600	0	100	0	0	3000	0	0	100	700
285	0	0	54	0	0	0	178	6	0	0	20	500	0	2000	0	0	1000	1000
286	0	1	48	0	0	0	499	8.5	1000	0	20	500	0	3000	0	0	500	1800
287	1	0	43	0	0	0	192	5	600	0	20	1000	0	2500	0	20	200	3000
288	0	1	40	0	0	0	188	11	0	15	20	1000	0	2000	0	0	500	1800
289	0	0	5	0	0	0	82	2	0	0	20	0	0	1000	0	0	150	800
291	0	0	55	0	1	0	166	5	0	0	20	0	0	2000	0	0	2000	1000
292	0	0	64	0	0	0	127	7.5	0	0	20	500	0	2500	0	0	400	1000
293	0	0	13	0	0	0	53	5.5	0	0	20	500	0	1500	0	0	200	500
294	0	1	63	0	0	0	122	3	0	0	20	500	0	2500	0	15	300	2200
297	1	1	68	0	0	0	322	5.5	0	0	20	500	0	2000	0	0	500	2200
298	1	1	64	0	0	0	159	13	0	0	20	500	0	2500	0	20	1600	1200
300	0	0	45	0	1	0	181	3	550	0	20	1000	0	2000	0	0	600	1400
301	0	0	61	0	0	0	144	0	0	0	100	500	0	2250	0	0	300	1500
302	1	1	47	0	3	0	202	14	1000	0	20	500	0	2500	0	20	3000	800
307	0	1	49	0	0	0	162	5	0	0	20	1000	0	2000	0	0	300	1000
308	0	1	66	0	0	0	133	5	0	0	20	1000	0	2500	0	20	600	1000
309	0	1	46	0	1	0	94	3	0	0	20	1000	500	2000	0	0	300	2000
310	1	1	24	0	0	0	245	46	2000	45	20	1500	0	3500	250	80	20000	2050
311	0	0	44	0	0	0	176	4	600	0	20	1000	0	2500	0	0	300	800
312	0	1	58	0	1	0	136	1.5	0	0	20	500	0	1500	0	40	300	800
314	0	1	64	0	0	0	369	5	600	7.5	100	500	0	2000	0	20	800	2400
315	0	0	63	0	0	0	134	5	0	0	20	1000	0	2000	0	15	50	1500
316	0	1	26	0	0	0	103	3	0	0	20	500	0	2000	0	0	300	1000
317	0	1	20	0	0	0	121	4	0	0	20	500	0	2000	0	0	200	1600
321	0	0	58	0	0	0	140	6.5	0	0	20	1000	0	2000	0	10	800	800
322	1	0	49	0	0	0	264	3	0	0	20	500	0	2000	0	20	300	3500
323	0	0	20	0	0	0	115	5	0	0	20	500	0	2500	0	0	200	2400
324	0	0	41	0	0	0	207	13	0	0	20	1000	0	3500	0	20	600	1200
325	0	1	45	0	0	0	180	1.5	0	0	20	500	0	2250	0	0	500	2500
326	0	1	45	1	0	0	276	1.5	0	0	20	500	0	2250	0	0	500	2500
327	1	1	48	0	3	0	598	7.5	0	0	20	1000	0	2000	0	20	500	2200
328	0	1	45	0	0	0	65	3	0	0	100	500	0	2000	0	20	200	600
330	0	1	46	0	0	0	126	0	0	0	20	500	0	1500	0	0	200	1000
331	0	0	47	0	0	0	175	6.5	0	0	20	500	0	2500	0	10	300	2500
332	0	1	21	0	0	0	220	6	0	0	20	1000	0	2000	0	20	300	3000
337	0	1	46	0	0	0	156	8.5	0	0	20	500	0	2200	0	0	600	1000
338	0	1	29	0	0	0	240	17.5	1000	0	20	500	0	2500	0	20	1500	3000
339	0	1	47	0	0	0	211	6	0	0	20	1000	0	2500	0	0	400	500
340	1	1	55	0	3	0	276	10.5	0	0	20	1000	0	2500	0	0	500	4600
342	0	1	53	0	0	0	123	9	0	0	20	500	0	2000	0	0	400	800
343	0	1	58	0	0	0	191	7.5	0	0	20	1000	0	3600	0	20	400	1500
344	0	1	75	0	0	0	178	0	0	0	100	1000	0	2500	0	0	2000	1800
346	0	1	51	0	0	0	168	7.5	400	10.5	20	500	0	1500	0	20	300	800
347	0	1	66	0	1	0	155	0	0	0	20	1000	0	1500	0	20	100	500
348	0	1	67	0	0	0	123	6	0	0	20	500	0	2000	0	0	300	1000
350	0	1	48	0	0	0	148	3	0	0	100	500	0	2500	0	20	0	0
351	0	1	24	0	0	0	151	6.5	0	0	100	500	0	2000	0	20	200	600
353	1	1	49	0	0	0	39	0	1400	0	20	0	0	3500	0	0	0	2000
354	0	1	31	0	0	1	67	0	0	0	30	1000	0	2500	0	0	600	1200
355	0	0	45	0	0	0	70	0	0	0	70	150	0	2500	0	0	300	800
357	0	0	46	0	0	0	78	0	0	0	20	0	0	2000	0	15	0	950
359	0	0	41	0	0	0	93	0	0	0	20	0	0	2500	0	0	300	300
360	0	1	63	1	3	1	95	0	0	0	60	0	0	4500	0	20	300	2000
361	1	1	68	0	0	0	102	4	800	0	20	500	0	3000	0	0	300	3000
362	1	1	54	0	1	0	103	0	0	0	50	0	0	2000	0	0	500	800
367	0	0	33	0	0	0	109	4.5	0	0	40	0	0	2500	0	10	300	1500
370	1	1	65	0	3	0	116	5	800	0	40	0	0	3000	0	0	300	2500
371	1	0	62	0	0	0	116	3	0	0	100	0	0	1600	0	10	200	1100
372	1	0	38	0	0	0	116	2	0	0	40	0	0	2500	0	0	200	800
373	0	1	28	0	0	0	117	0	0	0	20	0	0	2500	0	15	600	1200
375	0	0	62	0	0	0	118	4.5	0	0	20	500	0	3000	150	20	200	1500
376	0	0	79	0	0	0	118	4	0	0	20	0	0	1500	250	0	200	1200
379	0	1	39	0	0	0	120	6	800	15	100	500	0	3500	0	20	2000	1800
380	0	0	45	0	1	0	122	1.5	600	15	20	0	0	3000	0	0	500	3000
381	1	1	49	0	0	0	123	0	0	0	20	0	0	3000	0	0	100	1500
383	0	1	61	0	0	0	125	0	0	0	40	0	0	3000	0	20	100	1300
384	0	0	62	0	0	0	126	3	0	0	40	0	0	3500	0	15	300	1100
385	0	0	36	0	0	0	127	0	0	0	40	0	0	2000	0	10	100	1200
386	1	1	52	0	3	0	127	0	0	0	20	0	0	3000	0	20	500	1500
387	0	0	27	0	0	0	129	0	0	0	20	1000	0	2700	0	0	200	1200
388	0	0	51	0	0	1	130	0	600	0	40	0	0	3000	0	0	500	2500
389	0	1	62	0	1	0	131	0	0	0	20	0	0	1500	0	40	300	2500
390	0	0	48	0	0	0	132	3	0	0	20	0	0	2000	0	20	600	1500
391	0	1	44	0	0	0	133	6.5	0	0	20	0	0	3000	0	20	500	3000
392	0	1	55	0	0	0	134	2.5	0	10	30	0	0	2000	0	50	500	1000
393	0	1	65	0	3	0	134	5	0	0	100	500	0	3000	0	40	0	600
394	1	1	78	0	1	0	134	6.5	1000	0	30	500	0	3500	0	20	300	300
395	0	1	65	0	0	0	135	0	0	0	20	0	0	2000	0	10	100	500
397	0	0	54	0	0	0	138	3	0	0	250	1000	0	2500	100	0	300	3000
398	0	0	73	0	3	0	140	0	0	0	40	0	0	2500	0	0	600	1500
400	1	0	69	0	3	0	140	0	600	0	50	0	0	2000	0	0	400	500
401	0	0	36	0	0	0	143	3	0	0	100	500	0	2500	0	0	200	200
402	0	0	76	0	1	0	145	0	0	0	40	0	0	3000	0	40	400	3000
405	0	0	29	0	0	0	150	0	0	0	20	0	0	2000	0	0	300	3000
407	1	0	64	0	1	0	151	4	800	0	20	0	0	3000	0	20	700	2000
410	0	0	47	0	0	0	153	0	0	0	30	0	0	2500	0	0	300	3000
411	1	0	70	0	3	1	154	0	0	0	40	0	0	2000	0	0	300	2000
412	0	1	44	0	0	0	154	0	600	0	20	0	0	2500	0	0	230	850
413	0	1	24	0	0	0	154	1	0	0	20	1500	0	2000	0	20	5000	500
414	1	1	54	0	1	1	155	0	0	0	40	0	0	3000	0	20	500	600
416	1	1	63	0	0	0	155	0	0	0	20	0	0	3000	0	20	300	3000
417	0	0	62	0	0	0	156	6.5	0	0	20	0	0	3500	0	0	800	3000
419	1	1	60	1	0	0	158	3	800	0	100	500	0	2000	0	40	500	100
421	0	0	65	0	3	0	163	6.5	0	0	100	500	0	3000	0	40	800	2200
422	0	0	67	0	1	1	165	2	0	0	40	0	0	3000	250	0	0	0
423	0	1	61	0	0	0	165	0	0	0	20	0	0	3000	0	0	500	2600
425	0	0	50	0	1	0	171	1.5	0	0	20	0	0	3500	0	0	500	3800
428	0	0	61	0	0	0	179	0	0	0	20	0	0	2500	0	15	800	2000
429	0	1	18	0	0	0	179	22	3600	25	20	1000	2	5000	0	20	4000	3100
430	0	1	61	1	0	0	180	2.5	0	0	100	0	0	3000	0	0	400	2000
432	1	1	76	1	3	0	180	2.5	600	0	20	0	0	2000	0	20	600	1600
433	0	1	65	0	1	0	183	3	0	0	20	0	0	2000	0	0	500	3500
434	0	1	25	0	0	0	184	0	0	0	20	0	0	3500	0	0	300	2000
435	0	1	40	0	0	0	187	2	600	0	100	1000	0	1500	0	20	100	1000
436	1	1	66	0	0	0	188	2.5	0	0	100	0	0	300	0	20	300	2000
437	0	0	24	0	0	0	190	9	600	0	40	0	0	3000	0	0	1500	1800
438	0	0	48	0	0	0	190	8	1000	1	20	1000	0	3000	0	20	1000	3000
439	0	1	42	0	0	0	190	1.5	0	0	100	0	0	6000	0	0	300	5000
440	1	0	64	0	0	0	191	0	0	0	40	100	0	3000	250	15	200	1400
441	0	1	29	0	1	0	192	5.5	0	0	100	500	0	2500	0	20	500	2000
442	0	1	69	0	1	0	192	2.5	0	0	100	0	0	1500	0	0	300	3500
443	0	0	46	0	0	1	193	11	1600	0	100	1700	0	3700	0	60	1500	2700
446	0	0	20	0	3	0	195	2	0	0	40	0	0	3500	0	0	500	800
447	0	1	44	0	0	0	195	1.5	800	0	20	0	0	2000	0	2	100	3000
449	0	0	54	0	0	1	201	0	0	0	20	0	0	3500	0	15	800	2000
451	0	0	30	0	0	0	202	0	600	0	80	0	0	3000	0	10	800	2000
452	0	0	53	0	0	0	203	2	0	0	20	0	0	3000	0	0	200	1400
453	0	1	36	0	0	0	204	1.5	0	0	20	1000	0	2500	0	0	500	3000
455	0	1	45	0	0	0	205	0	0	0	40	0	0	2500	0	20	200	2200
457	0	1	65	0	0	0	207	0	0	0	20	0	0	5000	0	0	0	2500
458	1	0	70	0	1	0	208	9	1000	0	40	0	0	3500	0	0	500	3500
462	0	0	38	0	0	0	214	5	650	0	40	0	0	2500	0	20	400	2000
463	0	1	54	0	0	0	220	0	0	0	40	0	0	2500	0	20	100	200
464	1	0	37	0	0	0	225	37.5	3000	0	40	50	0	2500	0	0	2000	1500
465	0	0	43	0	0	0	226	2.5	0	0	100	0	0	4000	0	0	200	2700
466	1	1	56	1	3	1	229	1	0	0	40	250	0	6000	0	0	600	1200
467	1	1	75	1	3	0	230	13	2000	15	20	0	0	3500	500	60	2000	2000
469	0	1	62	0	0	0	234	4	0	0	40	0	0	3500	0	0	500	1500
470	0	0	54	0	1	0	235	3.75	0	0	100	1000	0	3500	0	0	300	2500
473	0	0	46	0	0	0	236	4	0	0	20	1500	0	2250	250	20	300	2600
474	1	1	66	1	1	0	237	3	0	0	40	0	0	3000	150	10	600	3000
475	0	0	54	0	3	1	240	7	600	0	100	1500	0	1500	0	20	500	100
476	0	0	54	0	0	0	240	0	800	15	100	1000	0	2500	0	10	500	2500
478	0	0	56	0	1	0	242	2	0	0	40	0	0	3500	100	0	300	4000
479	1	1	76	0	3	0	247	4.5	0	0	100	500	0	2600	0	20	200	3000
484	0	0	66	0	0	0	268	0	1000	0	100	500	0	2500	0	20	600	500
487	0	1	65	0	0	0	278	8	0	0	100	500	0	2500	0	40	1000	800
488	0	0	38	0	0	1	285	6.5	1000	0	100	1000	0	3000	0	40	2500	2500
489	0	1	40	0	3	0	285	12.5	2000	50	40	0	0	4000	250	0	4000	3000
490	1	0	64	0	0	0	286	4	0	0	40	800	0	1500	250	0	300	2000
491	0	1	63	1	3	0	293	0	0	0	40	0	0	3000	200	15	300	600
494	0	0	68	0	0	0	300	0	0	0	100	500	0	2000	0	0	300	150
495	1	1	39	0	0	0	300	3.15	800	0	200	1500	0	3500	0	0	2500	800
497	1	0	69	0	0	0	303	8.5	1000	25	100	0	0	5500	0	0	0	2500
498	1	0	64	0	1	0	308	5	0	0	20	0	0	4500	0	0	300	3300
499	0	0	63	0	1	0	311	3	1800	0	20	0	0	4500	0	20	2000	3000
500	0	1	67	1	1	0	320	3	800	0	40	0	0	3750	250	15	300	3100
501	0	1	56	0	0	0	360	6	0	0	100	1000	0	1500	0	20	1200	800
502	0	0	55	0	0	1	363	21	2000	2	20	0	0	3500	0	20	3000	5500
503	1	1	45	0	0	0	425	19.105	2200	1.5	40	1500	0	6000	1000	0	8000	3500
504	1	1	51	1	0	0	649	24	1000	25	20	0	0	6500	250	80	1000	1800
505	1	1	62	0	1	0	845	3	550	15	20	500	0	2500	250	0	1000	1500
506	1	1	54	0	0	1	70	25	1000	0	40	1000	0	3000	0	0	1500	3000
507	0	0	30	0	0	1	270	0	800	0	100	500	0	2250	0	40	800	1200
508	0	1	52	0	0	1	192	0	800	0	40	0	0	3500	0	20	2000	700
510	0	1	63	0	0	1	127	0	0	0	20	0	0	2500	0	2	500	700
512	0	1	57	0	0	1	171	2	0	0	20	0	0	3200	250	0	0	4500
513	0	0	69	0	0	1	138	2	600	0	200	500	0	3000	0	20	300	2000
514	0	1	48	0	0	1	154	1	0	0	20	0	0	3000	0	0	300	2300
515	0	0	54	0	0	1	132	0	0	0	20	0	0	2500	0	0	500	1500
517	1	1	48	0	1	1	207	1.5	1000	25	20	0	0	1500	200	20	500	2000
518	1	1	48	0	1	1	210	0	600	0	100	500	0	3000	0	15	500	1800
519	0	1	50	0	0	1	127	0	0	0	20	0	0	1000	0	15	300	3100
522	1	1	57	1	0	1	100	2	0	0	20	100	0	3000	0	0	300	800
523	1	1	71	0	1	1	244	8	0	0	100	500	0	3000	0	0	800	1200
525	0	0	74	0	1	1	234	4	0	0	20	0	0	4000	0	20	200	3000
526	1	1	32	0	1	1	140	3	200	0	40	1000	0	3000	0	20	100	2400
527	1	1	67	0	1	1	216	0	0	0	20	0	0	1500	0	0	200	1200
529	0	1	48	0	0	1	110	2	1000	0	20	500	0	2000	0	20	800	1000
530	0	1	18	0	0	1	225	2	0	0	20	500	0	3000	0	0	400	2700
531	1	0	50	0	0	1	200	3	0	0	100	1000	0	2000	0	15	300	2500
534	0	0	32	0	0	1	186	4	0	0	20	1000	0	2500	0	20	600	800
536	0	0	62	0	0	1	90	0	0	0	20	500	0	2500	0	20	200	2500
538	1	1	57	0	1	1	247	8	600	0	20	2000	0	3000	0	0	600	4000
539	0	1	53	0	0	0	227	0	0	0	20	1000	0	2500	0	0	200	1700
540	0	1	62	0	0	1	147	2	600	0	20	0	0	2500	0	20	500	1500
541	0	0	40	0	0	0	180	0	0	0	20	500	0	3000	0	20	300	3000
542	0	0	45	0	0	0	101	2.5	0	0	20	500	0	2500	0	20	300	300
544	1	0	63	0	0	1	120	2	600	0	100	500	0	4000	0	15	300	1800
546	0	1	35	0	0	1	113	2	600	0	20	500	0	2500	0	20	800	1000
547	0	0	40	0	0	0	170	2	0	0	20	0	0	1500	0	20	100	1500
548	1	1	55	0	0	0	180	0	600	0	20	2000	0	2500	0	20	1000	3000
549	0	0	58	0	0	0	111	2	0	0	20	500	0	3500	0	15	200	1500
551	0	0	35	0	0	1	222	5.5	0	0	40	500	0	1500	0	0	500	1100
554	1	1	56	0	0	1	200	1.5	0	0	20	500	0	3000	140	15	200	800
555	1	0	47	0	0	0	186	1.5	1000	0	20	0	0	2000	250	40	300	500
556	1	0	67	0	0	1	136	3	0	0	20	0	0	1500	0	20	200	2000
557	0	1	43	0	1	1	136	3	0	0	20	0	0	1500	0	20	200	2000
558	0	0	63	0	0	0	211	2	600	0	20	500	0	3000	0	0	500	2500
559	0	0	52	0	0	1	108	7.5	200	0	20	0	0	4500	0	20	2000	3000
561	0	0	54	0	0	0	110	0	800	0	20	0	0	2000	0	0	300	2000
563	0	1	49	0	0	0	223	0	1000	20	100	0	0	1500	150	60	0	0
565	0	0	50	1	0	0	108	2.5	600	0	100	500	0	3000	0	0	500	1500
566	0	0	65	0	0	0	188	0	0	0	100	500	0	3000	0	0	300	2900
568	1	1	67	0	0	0	154	0	0	0	100	500	0	2000	50	10	200	2100
569	0	0	74	0	0	0	103	0	0	0	100	1000	0	2500	0	15	300	200
571	0	0	38	0	0	0	149	2.5	0	0	20	500	0	1500	0	15	300	1200
572	1	1	62	1	1	0	225	6	100	25	100	500	0	2500	0	20	1000	3000
573	1	1	57	0	0	0	210	4	0	0	20	1000	0	2500	0	20	300	2100
574	1	0	65	0	0	0	197	3	400	0	20	500	0	750	250	0	300	2600
575	0	1	66	0	1	0	76	3	0	0	20	0	0	1000	0	0	300	2500
576	0	0	61	0	0	0	148	5	0	0	20	0	0	3000	0	0	600	1600
577	0	0	67	0	1	0	231	3	600	0	40	0	0	2500	100	0	800	1300
578	0	0	56	0	0	0	49	0	600	0	100	1000	0	2000	0	0	300	450
581	0	1	64	0	0	0	180	0	0	0	20	500	0	2500	0	0	200	500
583	0	1	43	0	0	0	110	0	0	0	120	500	0	5500	0	15	600	1800
584	1	1	99	1	1	0	133	0	0	0	20	500	0	2500	0	0	500	1500
585	0	0	18	0	0	0	100	2	0	0	20	500	0	3500	0	0	600	400
586	1	0	67	0	0	0	286	7.5	600	0	20	1000	0	3000	0	0	800	3000
587	1	0	67	0	0	0	93	3	0	0	20	0	0	1500	0	20	300	600
588	1	1	44	0	1	0	284	0	0	0	20	0	0	3000	80	20	400	2800
589	0	1	61	0	0	0	344	9.5	0	0	20	500	0	3000	0	0	2000	1300
590	1	1	41	0	0	0	307	6	800	25	50	650	0	4500	0	0	2000	2000
591	0	1	29	0	0	0	220	0	0	0	20	0	0	4000	100	15	800	4000
592	0	1	69	0	1	0	324	0	800	0	30	550	0	3000	0	15	600	2000
593	0	1	36	0	0	0	200	2.5	0	0	20	1500	0	2500	0	15	350	1000
596	0	0	28	0	0	0	169	0	0	0	20	0	0	4000	0	0	200	3000
597	0	0	48	0	0	0	253	0	0	0	20	500	0	3250	0	0	800	100
598	0	1	34	0	0	0	172	0	0	0	20	1000	0	1000	0	15	600	2000
599	0	1	34	0	0	0	255	1.275	600	30	20	500	0	4500	0	0	200	3600
600	0	1	53	0	0	0	190	4	600	0	20	1000	0	2500	0	20	600	800
602	1	1	73	0	0	0	179	3.5	0	0	20	0	0	1500	0	10	400	2200
603	1	1	43	0	1	0	165	1.5	600	0	100	500	0	2500	0	20	800	200
604	1	0	61	0	0	0	235	0	300	0	200	900	0	2000	0	0	800	800
605	0	0	30	0	0	0	159	0	0	0	20	500	0	4000	0	0	200	1000
606	0	1	60	0	1	0	131	8.5	1000	18.75	20	0	0	1500	250	20	2000	200
608	1	1	67	0	1	0	235	13.5	1000	0	100	500	0	2000	0	0	800	200
609	0	1	49	1	0	0	100	3	800	0	20	0	0	1500	0	0	800	1500
610	0	1	47	0	0	0	211	1.5	0	0	100	2000	0	4500	0	0	500	3000
611	0	1	41	0	0	0	305	11	1500	10	20	1000	0	3000	0	40	2000	1000
612	0	0	47	0	0	0	140	0	0	0	40	1100	0	2000	0	0	600	400
613	0	0	47	0	0	0	275	3	600	0	100	500	0	3000	0	0	600	2000
614	0	1	32	0	0	0	142	2	0	0	20	0	0	3150	0	0	600	1000
615	1	1	35	0	1	0	325	6	600	0	20	500	0	3500	0	20	2000	600
618	1	0	59	0	1	0	270	7	0	0	100	500	0	2750	0	0	600	1200
621	1	1	61	0	1	0	183	0	600	0	20	500	0	2500	0	0	1000	200
622	1	1	53	0	0	0	300	6	800	0	100	1000	0	2500	0	35	500	3000
623	1	1	48	0	0	0	317	0	0	0	100	1000	0	2500	0	10	300	1200
624	0	1	28	0	0	0	161	4	800	0	20	0	0	2000	0	0	800	3400
628	1	1	63	0	1	0	296	10	1000	25	20	0	0	2750	500	40	3000	2000
629	0	0	51	0	0	0	180	3	0	0	100	1000	0	3000	0	0	300	800
631	0	1	55	0	0	0	144	10.5	1000	25	20	500	0	4000	0	0	2000	3000
632	1	1	41	0	0	0	171	3	800	0	20	0	0	2000	0	10	500	1300
635	0	0	63	0	0	0	241	0	0	0	20	1000	0	5000	250	15	600	2000
636	0	1	37	0	0	0	60	2	0	0	10	500	0	2500	0	15	400	1000
637	1	1	48	0	0	0	170	2.5	0	0	20	0	0	1000	0	0	100	600
638	0	1	69	0	0	0	161	2.5	0	0	20	750	0	3500	0	20	280	2400
640	0	1	64	0	0	0	210	3	1500	1	270	1000	0	5500	500	0	2000	1500
645	0	0	63	0	0	0	313	7.5	1500	25	300	550	0	3950	450	20	1500	1500
646	1	1	35	0	0	0	364	10	1000	12.5	20	1000	0	2500	0	0	1000	2000
648	0	1	19	0	0	0	249	2.5	1000	0	20	0	0	2000	15	15	2000	20
649	0	0	56	0	0	0	204	3.1	600	0	100	1000	0	2000	250	40	400	1000
650	0	1	43	0	0	0	97	0	0	0	20	0	0	1500	0	20	800	300
651	0	0	61	0	1	0	249	8.5	1000	20	20	0	0	2500	250	0	1000	1000
652	0	1	54	0	0	0	430	7	1000	0	100	1000	0	4000	500	0	3000	1500
653	0	1	56	0	1	0	240	2	0	0	100	1000	0	2750	0	20	300	3350
654	0	1	41	0	0	0	185	2.15	0	0	100	500	0	2000	0	10	500	400
655	0	0	63	0	2	1	123	0	0	0	20	0	0	2000	0	30	300	300
656	0	0	43	0	0	1	150	0	500	0	30	1000	0	3000	0	0	500	4000
657	1	1	60	0	1	1	244	4.5	0	0	20	0	0	2000	0	0	1000	800
658	0	1	67	0	0	1	135	17.5	0	0	20	0	0	3500	0	0	300	2700
659	0	1	32	0	0	1	113	0	0	0	20	500	0	1500	0	0	0	0
660	1	0	71	0	0	1	107	4.5	0	0	20	1000	0	3000	0	0	1000	800
661	1	1	76	0	2	1	202	0	0	0	20	1000	0	1500	0	0	0	2500
662	0	0	50	0	0	1	215	2	600	12.5	20	700	0	2500	150	0	300	4500
663	1	1	61	0	0	1	220	2	600	0	20	1000	0	1500	0	0	600	2000
664	0	0	41	0	0	1	208	6	800	0	30	500	0	2000	250	0	1500	300
666	0	0	69	0	0	1	190	4	600	0	20	500	0	2500	150	0	800	1200
667	0	0	41	0	0	1	150	8	0	0	20	0	0	1500	0	0	1500	1000
668	1	1	22	0	0	1	172	4	0	0	40	500	0	2000	250	0	600	500
669	1	1	56	0	1	1	240	17	600	12.5	20	1000	0	3500	250	20	4000	1000
671	0	0	44	0	0	1	210	3	0	0	20	1000	0	2000	0	40	500	3500
672	0	1	45	0	0	1	169	2.5	0	0	20	500	0	3000	0	0	400	2500
675	0	0	67	0	0	1	137	3	0	0	20	0	0	2000	0	0	1000	300
677	0	1	51	0	0	1	162	2.5	800	0	20	500	0	2000	250	0	200	2000
679	0	0	58	0	1	1	194	6	1000	25	20	1000	0	2000	0	0	300	700
681	0	0	36	0	0	1	150	2.5	0	0	20	500	0	2500	0	20	50	500
683	0	0	31	0	0	1	241	7	1000	0	20	0	0	2000	0	0	1000	1000
684	0	1	38	0	2	1	145	0	0	0	20	0	0	3000	0	0	300	2000
685	0	0	47	0	1	1	61	0	0	0	20	500	0	1500	0	0	200	400
686	0	0	17	0	0	1	140	4.5	0	0	20	500	0	2500	0	0	600	1800
691	0	0	50	0	0	0	47	4	0	0	20	1000	0	2500	0	0	100	750
692	0	0	73	1	2	0	88	2	0	0	20	0	0	1500	0	0	150	800
693	0	1	56	0	1	0	175	0	0	0	20	500	0	1500	0	0	300	800
695	0	0	65	0	1	0	126	2	0	0	20	500	0	2500	0	0	800	600
696	1	0	74	0	2	0	411	10.5	800	12.5	20	1500	0	2000	0	20	2500	2000
697	0	1	68	0	0	0	93	0	0	0	20	500	0	2000	0	0	500	500
698	1	1	46	0	0	0	160	3	600	0	20	0	0	1500	0	0	400	500
701	0	0	60	0	0	0	141	3	600	0	20	500	0	3000	0	5	300	50
704	0	1	51	0	0	0	142	6	600	0	20	500	0	2500	0	0	300	1000
705	0	0	70	0	0	0	115	0	0	0	20	500	0	3000	0	0	200	1200
706	0	0	21	0	0	0	260	0	1000	0	20	0	0	2000	0	0	500	600
707	1	0	57	0	0	0	332	20	1000	25	200	500	0	5000	0	0	3000	5000
708	1	1	62	0	1	0	165	0	600	0	20	0	0	2000	0	20	600	600
709	1	1	76	0	2	0	225	2	0	0	20	500	0	3000	0	0	300	2200
710	0	0	58	0	0	0	102	5.5	0	0	20	500	0	2000	0	0	600	800
711	0	0	65	1	3	0	239	6	1000	25	20	500	0	2500	0	40	1000	3500
712	0	0	49	0	0	0	225	1.5	0	0	20	500	0	2000	250	0	300	700
714	0	0	64	0	0	0	126	0	0	0	20	500	0	3500	0	0	300	500
715	1	1	71	0	0	0	179	0	0	0	20	0	0	2500	0	0	500	450
717	0	0	47	0	0	0	190	0	0	0	20	500	0	2500	0	0	800	500
719	0	0	58	0	2	0	213	4	0	0	20	1000	0	1500	0	0	600	1500
720	0	1	53	0	0	0	140	1.5	0	0	20	500	0	2500	0	0	500	800
721	0	0	29	0	0	0	40	2	0	0	40	1000	0	2500	0	0	500	800
724	0	1	41	0	0	0	303	0	0	0	20	500	0	2000	0	0	300	1000
726	0	1	45	0	3	0	68	0	0	0	40	500	0	2000	0	0	300	2000
731	0	1	58	0	0	0	163	0	0	0	20	1000	0	1500	0	10	300	1500
732	0	0	69	0	0	0	254	2.5	600	0	20	500	0	2500	250	20	500	2000
733	0	0	32	0	0	0	86	7	0	0	20	500	0	2000	0	0	300	800
735	0	1	52	0	0	0	150	2	0	0	20	500	0	3000	0	0	300	350
737	1	1	53	0	0	0	142	2	0	0	20	500	0	1500	0	0	200	2000
738	0	1	50	0	0	0	302	12	800	12.5	20	0	0	3000	0	0	2000	2500
739	0	0	51	0	0	0	253	11	2000	25	20	0	0	1500	750	20	1000	3000
740	1	1	64	0	3	0	149	3	0	0	40	500	0	1500	0	0	600	1000
742	0	1	45	0	0	0	323	15	2000	25	40	1500	0	1500	0	20	1500	2000
746	0	1	60	0	0	0	98	6	0	0	20	1000	0	2000	0	0	500	1000
747	0	1	54	0	0	0	391	2.5	600	0	20	0	0	1500	0	20	800	1500
748	0	0	47	0	3	0	185	0	0	0	40	1000	0	2000	200	20	400	2000
749	0	1	56	0	0	0	139	0	0	0	40	500	0	2500	100	0	800	1000
750	0	1	62	0	0	0	202	2	0	0	40	500	0	1500	0	0	800	3000
751	0	0	70	0	0	0	180	4	800	25	40	500	0	2000	100	20	600	1000
754	0	1	65	0	0	0	75	4.5	0	0	20	500	0	3000	0	0	1200	800
756	1	1	48	0	0	0	269	2	0	0	20	600	0	5000	0	20	500	1600
757	0	1	65	0	2	0	153	10.5	800	0.5	20	1000	0	3500	0	20	1000	1500
759	0	1	38	0	0	0	235	6	800	0	20	500	0	1500	250	0	2600	1200
760	0	1	62	0	0	0	264	0	800	0	20	500	0	2000	0	20	1000	600
762	0	1	56	0	0	0	118	0	0	0	40	1000	0	2500	0	0	500	1000
763	0	0	52	0	0	0	235	0	0	0	20	500	0	2300	0	0	600	1100
766	1	1	64	0	3	0	205	2.5	800	0	20	0	0	1500	200	0	800	1500
767	0	0	41	0	0	0	360	7	1000	0	40	1500	0	4000	250	0	2000	2000
768	0	1	54	0	2	0	431	4	1000	25	40	2000	0	2500	250	20	2000	3000
769	0	1	55	0	0	0	135	9.5	1000	0	20	0	0	2500	250	0	1500	30
770	0	1	52	0	0	0	111	0	0	0	100	0	1500	1500	0	0	400	1000
771	1	0	63	0	0	1	260	8	700	0	100	500	500	2000	250	0	1000	1200
772	0	1	42	0	0	0	50	0	0	0	100	500	0	1500	0	0	300	1200
773	1	1	76	1	3	1	126	4.5	400	20	100	0	1000	1500	80	0	800	1600
775	0	1	49	0	0	0	85	0	0	0	100	0	1500	1500	0	0	500	1000
776	1	0	68	0	0	1	94	5	400	20	100	0	1000	1100	0	0	300	1000
777	0	0	19	0	0	0	55	4	600	0	100	500	200	1000	0	0	350	550
779	0	0	42	0	0	0	94	0	0	0	100	500	1000	1200	0	0	250	2500
780	1	1	66	0	0	0	75	4	400	0	100	0	1000	1500	80	0	500	1000
784	1	1	66	0	0	1	122	0	0	0	100	0	1000	1500	0	0	500	1000
785	0	0	45	0	0	1	165	2	400	0	100	0	2000	2000	0	0	300	2000
786	0	0	60	0	1	0	45	0	400	0	150	0	1000	1500	0	0	500	1500
787	0	0	71	0	0	0	72	7	900	0	100	0	1000	1100	70	0	300	1700
788	1	0	75	0	3	1	122	8.5	600	0	100	0	1000	1500	150	0	400	1500
789	0	1	50	1	0	1	113	3.5	200	0	100	0	1000	1500	0	0	400	700
790	1	1	60	1	3	1	796	10	600	0	0	0	500	2000	0	0	300	2000
793	0	0	59	0	0	1	45	6	800	0	100	0	1000	1500	0	0	800	2000
794	0	1	59	0	0	0	58	0	0	0	100	0	1000	1500	0	0	200	200
798	0	0	47	0	0	1	103	3	400	0	100	0	1100	1000	0	10	250	900
799	1	1	37	0	0	0	124	6	400	0	100	500	600	1000	0	0	300	1000
801	0	0	27	0	0	1	45	8	800	0	0	0	1100	1000	0	0	800	1000
802	0	1	48	0	0	0	158	4	300	0	100	0	500	1100	0	0	300	500
804	0	1	66	0	2	0	105	5	700	20	100	500	0	1700	0	0	400	1500
805	0	1	63	0	0	0	124	0	600	0	100	500	500	1500	0	10	300	1500
807	0	1	22	0	0	0	51	0	0	0	100	500	500	1200	0	0	100	800
808	0	1	48	0	0	0	110	0	0	0	100	0	1000	1000	0	0	300	500
809	0	0	54	0	0	0	88	4	400	0	100	0	1000	1200	0	0	300	1000
810	0	0	67	0	0	1	101	7	900	20	100	0	500	1700	0	0	1000	1200
811	0	0	38	0	0	0	66	4.5	400	0	100	500	0	2000	100	0	200	1200
813	0	0	48	0	0	0	138	6	600	0	100	0	500	1000	0	0	500	1500
814	0	1	72	0	0	1	186	8	100	20	100	500	0	1700	0	20	500	1200
815	0	0	56	0	0	0	135	3	0	0	100	500	0	1200	0	0	400	1500
816	0	1	74	0	0	1	108	8	900	20	100	0	500	1000	0	0	200	1000
817	0	1	48	0	0	0	132	0	0	0	200	500	500	1000	120	0	400	400
818	0	0	55	0	0	1	123	10.5	800	0	100	0	1000	1200	0	10	500	1000
819	0	1	34	0	0	1	65	4	400	0	100	0	1000	1200	0	0	600	600
821	0	1	61	0	0	0	102	0	0	0	100	0	1000	1000	0	0	200	500
822	0	1	43	0	0	0	56	0	0	0	100	0	1000	1500	0	0	200	800
826	1	0	59	0	0	1	94	6	400	0	100	0	500	1100	0	0	250	500
827	0	0	58	0	0	1	97	6	600	0	100	0	1000	1000	0	0	200	700
830	0	1	66	0	0	1	221	7	800	0	100	0	500	1600	0	20	800	1800
831	0	0	59	1	0	0	158	8	800	20	100	0	1000	1100	0	0	300	1200
832	0	1	63	0	0	1	96	6	400	0	100	0	1000	1000	0	0	300	1200
834	0	0	52	0	0	0	75	7	400	0	100	0	500	1100	0	0	500	1000
835	0	1	71	0	0	0	103	9	950	0	100	0	1000	1100	0	0	400	1500
837	1	1	30	0	0	0	136	0	0	0	150	0	1000	1000	250	0	150	400
839	0	1	74	0	0	0	108	3	400	0	100	0	1000	1700	0	0	600	1900
840	0	1	65	0	0	1	105	8	650	0	100	0	500	1200	0	0	1000	1200
841	0	0	59	0	0	0	133	2	800	20	100	0	1500	2000	0	0	1100	1300
842	0	0	55	0	0	0	117	4	400	0	100	0	500	1700	0	0	200	1000
844	0	0	42	0	0	0	55	0	0	0	100	0	500	1300	0	0	200	1100
846	0	1	49	0	0	0	78	9	800	20	100	0	1000	1000	0	0	500	1000
848	0	0	48	0	0	0	75	3.5	400	0	100	0	1000	1000	0	0	500	1000
851	0	1	64	0	0	1	93	4	400	0	100	0	500	1000	0	0	350	800
852	1	1	63	0	0	0	55	2	200	0	100	0	500	1700	0	0	500	350
854	1	1	62	0	2	1	242	13.5	1400	40	150	0	1000	1200	250	10	3000	2000
856	0	1	61	0	0	0	115	3	400	0	100	0	1000	1200	0	0	200	400
857	0	1	44	0	0	1	168	12.5	800	0	200	0	1000	1200	0	0	200	200
860	0	0	41	0	0	0	126	11	400	0	100	500	500	1700	0	0	300	2000
861	0	0	23	0	0	1	71	9	400	0	100	0	500	1300	0	0	200	1300
862	1	1	62	0	0	0	175	1.5	600	0	150	0	1000	1000	50	0	800	1000
865	0	1	39	0	0	1	76	6	400	0	100	0	500	1700	0	0	800	1000
867	0	0	39	0	0	1	142	5	400	0	100	0	500	1150	0	10	300	700
868	0	1	61	0	0	1	159	4	400	0	100	0	1500	1200	50	0	400	1000
869	0	1	44	0	0	1	150	2	400	0	100	0	500	1200	0	0	500	440
870	0	0	61	0	0	0	45	3	400	0	100	200	500	800	0	0	400	1100
872	0	0	62	0	0	0	118	2	200	0	100	0	1000	1600	0	0	300	1000
875	0	1	62	0	0	1	98	8	400	0	100	0	1000	1200	0	0	250	750
876	0	0	45	0	0	1	146	4	200	0	100	0	0	1200	100	0	300	2100
879	1	1	60	0	0	0	89	2	400	0	100	0	500	1200	100	0	300	800
880	0	1	68	0	0	1	97	4	400	0	100	0	500	1200	0	0	450	1100
881	0	0	76	0	3	0	105	4	0	0	100	0	0	1500	0	0	200	1000
882	1	1	48	0	0	1	245	4	400	0	100	0	1000	2200	125	0	200	500
883	0	0	62	0	0	1	67	0	400	0	100	0	500	1000	0	0	400	800
884	0	1	40	0	0	0	90	0	600	0	100	0	500	1200	0	0	500	1000
885	1	1	39	0	0	0	70	0	400	0	100	0	1000	1300	0	0	200	1200
889	0	0	69	0	0	0	168	3	600	20	100	0	500	800	150	0	1500	1800
890	0	0	65	0	0	1	91	4	400	0	100	0	500	800	0	0	200	2000
891	0	1	43	0	0	0	162	10	1000	20	100	0	1000	1200	250	0	1000	350
892	0	0	38	0	0	1	98	12	750	20	100	0	1000	800	0	0	500	1000
893	1	0	66	0	3	0	123	2	400	0	100	0	1000	1200	0	0	400	500
894	0	1	35	0	0	1	142	0	0	0	100	0	1000	1100	120	0	300	1500
896	0	1	56	0	0	1	70	12	400	0	100	0	1000	1200	0	0	300	1000
897	0	1	45	0	0	1	78	0	0	0	100	0	500	1200	120	0	200	300
898	1	1	37	0	3	0	302	20	1600	40	150	0	2000	1200	500	5	2500	2000
899	1	1	63	0	3	0	254	18	2200	40	150	0	2000	1200	600	0	2000	1800
900	0	1	66	0	0	0	45	8	400	0	100	0	1000	1200	0	0	500	600
901	0	1	67	0	0	1	112	4	400	0	100	500	500	1200	50	0	400	1200
902	0	1	70	0	0	0	85	4	400	0	100	500	1000	1200	150	0	300	700
903	0	0	58	0	0	0	176	8	400	0	100	0	500	1200	0	0	300	1000
904	1	1	57	0	0	1	143	3	600	20	100	0	1000	1200	150	0	450	550
905	0	1	76	0	0	1	142	8	800	20	100	0	1000	1200	200	0	400	100
906	1	0	72	0	0	0	45	4	400	0	100	0	1000	1000	70	0	500	800
907	0	1	72	0	2	0	146	3	400	0	100	0	500	1200	80	0	300	1400
910	1	1	66	0	1	1	86	8	400	0	100	0	1000	1000	0	0	600	500
912	1	0	68	0	0	0	183	12	600	0	100	0	500	1300	70	0	400	2300
914	0	1	56	0	0	0	151	0	0	0	100	0	500	1500	70	0	10	750
915	1	1	56	0	0	0	59	0	0	0	100	0	1000	2200	100	10	200	700
916	0	0	44	0	0	0	134	4	400	0	100	0	1000	1200	100	0	400	1100
918	0	0	54	1	0	0	146	4	400	0	100	500	0	1200	170	0	300	900
919	0	0	20	0	0	0	50	3	400	0	100	0	500	800	0	0	500	700
920	1	1	57	0	0	0	251	0	200	0	100	0	500	1700	0	0	500	900
921	0	0	50	0	0	1	141	4	400	0	100	0	500	1700	0	0	300	2600
922	1	1	54	0	0	0	130	4	400	0	100	0	1000	1200	0	0	300	700
923	0	0	49	0	0	0	144	8	400	20	100	0	500	1200	0	10	300	700
924	1	1	57	0	0	1	128	3	400	0	100	0	1000	1200	250	0	500	500
925	0	0	49	1	0	0	119	0	0	0	100	0	1000	1200	0	0	300	400
926	0	0	33	0	0	0	45	3	400	0	100	0	500	800	0	0	200	700
927	0	0	68	0	0	1	137	2	0	0	100	0	500	2000	0	0	450	1700
928	1	1	52	1	2	0	87	0	0	0	100	0	500	1000	0	10	200	300
929	1	1	65	0	0	0	138	3	400	0	100	0	500	1700	200	0	500	1200
930	0	1	67	0	0	0	110	4	400	0	100	1000	0	1700	0	0	400	2000
931	1	1	72	0	2	0	122	3.5	400	0	100	1000	0	1700	0	0	300	1400
933	1	1	64	0	0	1	154	8	400	20	100	0	1000	1100	0	0	500	500
934	0	1	68	0	0	0	101	6	600	0	100	0	1000	1200	0	0	200	700
935	1	1	49	0	0	0	180	0	600	0	100	0	1500	1200	0	0	300	600
936	0	1	44	0	0	0	98	0	0	0	100	0	500	1200	0	0	500	1400
937	0	0	54	0	0	0	212	11	400	0	100	0	500	1200	0	0	1100	2500
940	0	1	56	0	2	0	105	0	0	0	100	0	1000	1700	80	0	400	1000
941	0	0	63	0	0	1	92	8	400	0	100	0	1000	1600	0	0	200	600
942	1	1	69	0	0	1	195	3	0	0	100	500	500	2200	0	0	300	1000
943	0	1	57	0	0	0	237	4	600	20	100	0	500	2200	100	0	1000	1100
945	0	1	55	1	3	1	109	7	800	20	100	0	1000	1200	70	0	1000	1000
947	0	0	46	0	0	1	81	3.5	400	0	100	0	1000	1500	0	0	300	800
948	1	0	67	0	0	0	132	6	400	0	100	0	1000	1300	80	0	400	750
949	1	1	68	0	3	0	210	25.5	1450	40	250	0	1000	1700	250	20	1000	3500
950	0	1	39	0	3	0	179	14.5	1600	20	150	0	1500	2200	300	0	3000	3800
951	0	1	64	1	3	0	146	3	450	0	100	0	1000	1700	0	0	500	1100
953	0	0	57	0	0	0	117	4	200	0	100	0	1000	1000	100	0	500	1000
954	1	0	57	0	0	0	258	9	600	0	150	0	1000	1000	0	10	800	400
958	0	0	52	0	0	1	83	4	400	0	100	0	500	1200	0	0	150	600
959	0	0	54	0	0	0	63	4	0	0	100	0	500	800	100	0	500	800
960	1	1	64	0	0	1	169	16	800	0	100	1500	500	1000	0	0	2000	600
961	1	0	65	0	0	1	148	8	400	0	100	0	500	1000	250	0	600	700
963	0	0	60	0	1	0	61	4	400	0	100	0	500	1000	0	0	150	500
964	0	0	56	0	3	1	251	14.5	1000	20	150	0	500	2000	500	0	2000	1300
966	0	1	61	0	0	1	99	5.5	400	0	100	0	1000	1000	0	0	300	1000
967	0	1	28	0	0	0	210	0	600	20	150	0	1200	1500	250	0	500	3800
968	0	0	72	0	3	1	136	6	400	0	100	500	500	1500	0	0	400	800
969	1	1	39	0	1	1	226	24	2400	30	300	0	2000	2500	500	0	4000	2600
970	1	1	50	0	2	0	129	6	800	20	200	0	1500	1000	250	30	1000	1000
971	0	0	70	0	0	1	62	10	350	0	100	0	1000	1500	0	10	400	600
972	0	0	62	0	0	1	151	2	0	0	100	0	1000	1300	0	0	350	850
973	1	1	50	0	1	0	262	13	800	20	150	0	2000	2500	500	0	5000	2000
974	0	0	61	0	0	0	82	4	400	0	100	0	1500	2000	0	0	1100	1200
975	0	0	39	0	0	1	93	5	400	0	150	0	500	1000	100	10	200	300
976	0	0	50	0	0	0	79	0	0	0	100	0	500	1000	0	0	200	600
978	0	0	65	0	0	0	95	7	400	0	100	0	1000	1500	0	0	500	1000
981	1	0	78	0	2	0	95	4	400	0	100	0	500	1500	200	0	200	800
983	0	0	70	0	1	0	78	3	400	0	100	0	500	1000	70	0	150	800
984	1	1	68	0	0	1	125	0	0	0	100	0	500	1000	0	0	300	600
987	0	1	70	0	2	1	160	5	400	0	100	0	500	1100	0	0	300	900
988	1	1	39	0	0	0	233	9	400	10	300	0	1000	1000	250	20	800	800
989	1	0	44	0	3	1	175	18	1000	20	150	0	1000	2500	250	0	1000	500
990	0	0	61	0	0	1	85	4	400	0	100	0	500	2000	50	10	200	400
992	0	1	54	0	0	0	135	0	600	0	0	0	1500	1200	0	0	400	600
993	0	0	17	0	0	1	48	1.5	400	0	150	1000	0	1200	0	0	200	800
995	0	1	58	0	0	0	149	0	0	0	150	500	500	1200	90	0	500	500
997	1	1	67	0	0	0	122	0	0	0	100	500	0	1400	50	0	300	400
1000	0	1	48	0	0	0	127	3	800	0	150	200	1000	1200	30	0	600	1000
1001	1	0	59	0	2	0	269	6	0	0	150	500	1500	1700	0	40	600	250
1003	1	0	66	0	1	0	110	4	400	0	150	0	1600	1200	20	0	200	450
1004	1	1	53	0	0	0	140	4	600	20	150	0	1900	1000	90	0	800	350
1005	0	1	28	0	0	0	149	2	600	20	150	0	1000	2300	250	0	200	1200
1006	0	0	58	0	1	0	35	0	0	0	150	0	500	1200	80	0	200	300
1008	0	0	29	0	0	1	200	2	0	0	150	0	2000	1000	40	0	400	600
1010	0	1	65	0	0	1	94	3	400	0	150	700	1000	2100	40	0	500	450
1011	1	0	60	1	1	1	110	8	400	0	150	500	730	1000	20	0	500	400
1013	0	1	42	0	0	0	60	0	0	0	150	1000	500	1000	40	0	300	800
1015	0	1	54	0	0	1	95	3	600	0	150	500	500	1500	0	20	200	800
1016	0	1	77	0	0	1	110	3	400	0	150	0	1150	1000	0	0	200	350
1018	0	0	49	0	0	0	84	3	400	0	150	500	950	1500	100	0	300	1000
1019	0	0	59	0	0	0	192	8	0	0	150	0	1500	1500	80	10	300	800
1020	0	1	70	0	0	1	199	0	600	0	150	0	1000	1000	40	0	200	500
1021	1	0	65	0	1	0	150	2	400	0	150	0	1500	1000	100	0	300	900
1023	1	1	64	0	0	0	170	9	600	0	150	1000	2000	2500	100	0	600	1100
1025	0	0	52	0	0	0	52	2	200	0	150	710	1000	1000	30	0	100	500
1027	1	0	37	0	0	0	115	3	400	0	150	0	2000	1000	100	0	200	500
1028	1	1	52	0	0	1	87	0	500	0	150	0	1500	1000	100	10	200	100
1029	1	1	28	0	0	0	167	2	400	0	150	1100	1000	1000	120	10	200	500
1030	0	1	46	1	3	0	297	4	1000	20	400	500	1500	2000	220	0	2000	1700
1032	1	1	53	0	0	1	155	3	400	0	150	500	1000	1500	250	0	200	1200
1033	0	1	45	0	2	0	313	6	600	20	150	0	3000	1000	320	20	300	2000
1035	0	0	25	0	0	1	75	2	400	0	150	200	1000	2000	230	0	200	600
1036	1	0	58	0	0	0	168	6	0	0	150	0	1350	1000	280	10	450	1000
1037	0	1	68	0	0	1	109	3	400	20	150	0	900	1000	230	10	500	1000
1038	1	1	44	0	0	0	368	25	1800	40	400	0	2100	1500	350	10	2500	500
1039	0	1	45	0	0	0	103	2	400	0	150	0	1000	1500	180	10	300	1000
1040	1	1	55	0	0	1	219	4	600	0	250	0	1450	1000	350	0	300	900
1042	1	0	65	0	0	0	192	3	400	0	150	0	1500	1000	230	0	800	150
1043	1	1	62	1	0	1	165	6	600	20	150	700	1500	1000	330	20	2200	1000
1044	0	0	74	0	0	0	75	4	400	0	150	0	900	1000	100	0	300	250
1045	0	1	68	0	2	0	104	0	400	0	150	0	1150	1000	120	0	300	450
1046	0	1	69	0	0	0	171	2	400	0	150	0	1550	1500	250	20	250	650
1047	0	1	50	1	0	0	49	2	600	0	100	0	1280	1000	100	0	300	1000
1050	1	0	68	0	0	0	242	16	400	0	150	0	1000	2000	175	0	300	800
1051	0	0	41	0	0	0	226	4	400	0	100	0	1000	800	100	0	600	3600
1052	0	1	38	0	0	0	77	0	0	0	100	0	500	1000	0	0	250	1200
1053	1	0	30	0	0	0	113	10	400	0	100	0	500	800	250	0	350	1600
1055	0	0	64	0	0	0	85	8.5	800	0	200	500	1000	1000	0	0	750	2500
1058	0	0	54	0	0	0	99	6	400	10	100	0	500	1000	0	10	300	1000
1059	1	0	47	0	0	1	68	8	400	0	100	0	500	800	75	0	200	600
1062	0	0	71	0	0	1	70	10	400	0	100	500	500	1500	70	0	200	840
1063	0	1	72	0	3	1	103	6	600	0	100	0	500	1500	100	20	400	800
1065	0	1	57	0	0	0	242	7.5	400	20	300	0	1500	1500	100	0	1000	700
1066	0	1	69	0	3	1	185	6.5	600	20	100	0	1500	2000	25	10	1000	1200
1067	0	0	62	0	0	1	80	4.5	400	0	100	0	500	800	0	0	300	1000
1068	1	1	77	0	2	1	125	7	600	0	100	0	1000	1500	250	0	200	1750
1069	0	0	57	0	0	1	80	6	400	0	100	500	0	1300	0	0	200	1700
1070	0	0	52	0	0	0	112	6	400	0	100	0	1500	1500	100	0	300	2200
1071	0	1	53	1	1	0	108	3	400	0	100	0	1000	1000	0	0	300	1200
1073	0	0	35	0	0	1	84	0	400	0	100	0	500	800	0	0	200	1500
1074	1	1	61	0	2	0	153	6	400	0	100	500	0	1000	0	0	300	1400
1075	0	0	47	0	0	0	69	2	400	0	100	0	1000	1000	0	0	300	1000
1076	0	0	48	0	0	0	80	3	400	0	100	0	1000	1000	0	0	300	1500
1078	0	0	44	0	0	1	93	4	400	0	150	0	500	1000	100	0	250	850
1079	1	1	50	0	0	1	201	12	450	0	100	1000	0	1500	150	0	600	700
1080	0	1	48	0	0	0	105	0	0	0	100	0	2000	1500	0	0	500	1200
1081	1	1	59	0	0	1	99	6	300	0	100	0	500	1500	0	0	300	500
1082	1	1	48	0	0	1	69	4	0	0	100	0	1000	1500	250	0	200	600
1085	1	1	54	0	0	0	224	0	200	0	100	0	1000	1000	250	10	300	350
1086	0	1	24	0	0	0	56	0	0	0	100	0	700	1000	0	0	300	1200
1088	0	1	73	0	0	0	100	0	400	0	100	0	500	1000	0	20	350	250
1089	0	0	65	0	0	1	45	6	600	0	100	0	1000	1500	0	0	450	2300
1090	0	0	63	0	0	0	104	0	0	0	100	500	0	800	0	0	300	2000
1091	1	1	59	0	0	0	179	10	400	0	100	1000	0	1500	250	0	100	500
2	0	0	44	0	0	0	45	0	0	0	20	500	0	1500	0	0	300	2000
3	0	0	28	0	0	0	53	0.75	0	0	20	500	0	2500	0	0	300	500
6	0	0	52	0	0	0	65	1.5	600	0	20	1500	0	1000	0	0	300	300
15	0	0	52	0	0	1	120	0	0	0	20	500	0	2000	0	10	200	2000
16	0	0	58	0	0	0	120	3	0	0	20	1000	0	1500	0	0	380	1200
21	1	0	46	0	0	0	126	6	0	0	20	1000	0	1500	0	0	300	1500
22	0	0	52	0	0	0	131	4	1600	0	20	1000	0	2500	0	0	500	1500
23	0	0	53	0	0	0	134	1.5	0	0	20	2000	0	3000	0	15	200	2800
24	1	0	63	0	1	0	138	5	0	0	20	2000	0	3000	0	0	300	1100
29	0	0	51	0	1	0	153	0	0	0	20	1000	0	3500	0	15	310	1600
32	0	0	47	0	0	0	162	0	0	0	20	1500	0	2500	0	10	200	750
33	0	0	63	0	0	0	180	0	800	0	20	1500	0	1000	0	20	200	2000
34	0	0	59	0	0	0	180	6	800	0	20	1000	0	500	0	0	300	1400
36	0	0	62	0	1	0	203	0	800	0	20	1000	0	2000	0	20	300	2000
39	0	0	45	0	0	0	225	2	0	0	20	2000	0	0	0	0	200	1300
40	0	0	28	0	0	0	231	4.5	0	15	20	1500	0	3500	0	0	300	3050
43	1	0	53	0	1	0	264	2	1000	0	20	900	0	2500	0	0	300	1500
45	1	0	50	0	0	0	279	37	1000	0	20	1500	0	1500	250	20	10000	200
54	0	1	50	0	0	0	96	3	0	0	20	1500	0	3000	0	15	300	1400
57	1	1	47	0	0	0	101	3	0	0	20	1000	0	500	0	20	250	1000
61	0	1	57	0	0	0	120	4	800	0	20	2000	0	3500	0	20	1100	3000
65	0	1	52	0	1	0	135	3	800	12.5	20	500	0	500	0	20	500	1000
70	0	1	58	0	0	0	149	3	0	0	20	1500	0	3500	0	20	300	1800
71	0	1	43	0	0	0	149	2	0	0	20	0	0	1500	0	15	300	1100
72	0	1	47	0	0	0	154	0	0	0	20	500	0	500	0	0	300	500
74	0	1	56	0	1	0	165	1.5	800	0	20	1000	0	2000	0	20	300	2500
79	1	1	45	0	0	0	192	0	0	0	20	500	0	1500	0	15	900	1000
93	0	1	42	0	0	0	231	3	600	0	20	500	0	2000	0	20	300	3500
94	1	1	32	0	0	0	240	14.5	3600	45	20	1500	0	1500	0	20	3000	100
96	0	1	40	0	1	0	248	0	600	30	20	1000	0	2000	0	0	200	3000
107	1	0	62	0	0	1	129	2	0	0	500	40	0	2500	0	20	200	1800
113	0	0	76	0	0	1	51	1.5	0	0	500	40	0	2500	0	0	300	2000
114	0	0	50	0	3	1	137	0	0	0	500	20	0	2000	60	20	320	2450
117	0	0	69	0	0	1	126	0	800	0	500	40	0	2500	0	0	400	1700
118	0	0	66	0	0	1	270	4	0	0	500	20	0	2000	60	20	310	1600
126	0	0	61	0	1	1	71	0	0	0	500	20	0	2500	60	0	100	400
131	0	0	60	0	0	1	88	4	600	0	500	40	0	2000	0	20	500	1000
134	0	1	55	0	0	1	103	0	0	0	500	20	0	1500	60	15	300	1600
135	0	0	50	0	0	1	137	0	0	0	500	20	500	2000	60	10	400	1300
138	0	1	66	0	0	0	210	0	600	10	500	20	500	1500	0	0	800	1000
141	1	1	59	0	0	0	78	0	0	0	500	20	0	2000	60	20	300	1000
142	0	0	63	0	1	0	98	0	0	0	500	40	0	2000	0	0	300	1600
145	0	0	48	0	0	0	173	3.2	0	0	500	40	0	2000	0	20	150	700
148	1	0	70	0	0	0	80	0	400	0	1000	20	500	1500	0	0	500	400
151	0	0	34	0	0	0	147	3	400	0	500	40	0	2000	0	20	400	1500
155	0	1	31	0	0	0	112	0	0	0	500	40	0	2500	0	15	300	900
157	1	0	46	0	0	0	138	0	0	0	500	20	0	2500	110	0	100	800
162	1	1	48	0	0	0	135	0	0	0	500	20	0	1500	60	0	300	2000
176	1	1	52	1	0	0	144	4	600	0	500	20	0	1500	60	20	200	1400
177	1	1	46	0	0	0	260	3	600	0	500	20	0	1500	0	0	200	1200
178	0	1	57	0	0	1	197	5.5	1000	10	20	500	0	2250	0	20	500	500
188	0	1	54	0	0	1	245	7.5	0	0	50	500	0	3000	0	0	2000	1000
191	0	0	61	0	0	1	210	5.5	500	22.5	20	500	0	2000	0	10	2000	1200
192	0	0	40	0	0	1	246	8.5	1000	20	30	500	0	3500	0	0	2000	400
193	0	0	65	0	0	1	194	6	800	0	20	500	0	2000	250	15	800	1000
200	0	0	41	0	0	1	207	0	0	0	100	1000	0	3000	0	0	300	600
203	1	1	53	0	0	1	237	10	0	0	20	500	0	2000	0	20	300	1000
206	0	0	65	0	0	1	57	5.25	150	0	20	0	0	3000	0	0	300	900
208	1	0	52	0	3	1	132	16.5	1600	0	20	0	0	2000	0	20	3000	3000
218	0	0	50	0	0	1	240	5	600	0	100	1000	0	3000	0	10	300	1100
219	0	1	46	0	0	1	199	3.75	600	0	20	1500	0	1500	0	20	300	2000
228	0	0	33	0	0	0	171	6	0	0	20	500	500	1500	0	0	300	1800
230	0	0	65	0	0	0	132	2.5	0	0	20	1000	0	3000	0	15	250	2250
232	1	1	45	0	0	1	100	5	0	0	100	1000	0	2000	0	0	500	1000
234	0	0	67	0	0	0	205	7	0	0	20	500	0	2600	0	20	300	1000
235	0	1	52	0	0	1	191	5.5	600	0	20	500	0	2000	0	20	300	1000
239	1	0	69	0	0	0	168	8	0	0	20	500	0	2500	0	0	500	3200
240	0	0	42	0	0	0	169	4.5	0	0	20	500	0	3000	0	0	2000	1400
241	0	0	34	0	0	0	40	0	0	0	20	500	0	2000	0	0	300	1000
244	0	0	64	0	0	0	233	8.5	600	0	20	1000	0	3500	0	0	0	1900
245	0	0	64	0	0	0	243	8.5	600	0	20	1000	0	3500	0	20	600	1900
246	0	0	32	0	0	0	189	3.75	0	0	20	500	0	2000	0	0	0	1700
249	0	0	54	0	0	0	110	5	0	0	20	500	0	1500	0	0	300	1000
251	0	0	28	0	0	0	90	2.5	0	0	20	500	0	2000	0	10	200	1300
258	1	1	70	0	0	0	382	5	600	0	100	500	0	2000	0	40	2000	1400
259	0	1	62	0	2	0	154	5	0	10	20	500	0	1500	0	0	500	700
263	0	0	67	0	0	0	234	4	0	0	100	1000	0	2500	0	0	500	1500
265	0	1	48	0	0	0	140	5	0	0	100	500	0	2000	0	0	300	2000
266	0	0	61	0	2	0	105	0	0	0	100	500	0	1500	0	15	300	600
270	0	0	56	0	1	0	102	4	0	0	20	500	500	2500	0	20	300	2200
272	0	0	60	1	0	0	147	3	0	0	100	500	0	2500	0	15	300	3200
274	0	1	39	0	0	0	90	6	0	0	20	500	0	2500	0	0	300	1100
290	0	1	53	0	0	0	164	8.5	0	0	20	500	0	2500	0	0	3200	2500
295	0	1	49	0	0	0	64	5.835	0	0	20	500	0	2000	0	0	200	200
296	0	0	31	0	0	0	122	0	0	0	100	500	0	0	0	0	500	1500
299	0	0	30	0	0	0	240	8	0	0	20	500	0	2500	0	0	300	4100
303	0	1	59	0	0	0	240	6.75	0	0	20	500	0	2600	0	0	500	4000
304	0	1	59	0	0	0	239	6.75	0	0	20	500	0	2600	0	0	500	4000
305	0	0	5	0	0	0	42	2	0	0	20	0	0	300	0	5	100	800
306	0	1	73	0	0	0	114	6	0	0	20	500	0	2500	0	20	500	500
313	0	0	63	0	0	0	208	1	160	0	20	500	0	2000	0	0	500	2500
318	0	0	53	0	0	0	456	14	800	30	20	1000	0	3000	0	0	1500	6000
319	0	1	48	0	0	0	141	5.5	0	0	20	500	0	3000	0	0	500	800
320	1	1	65	0	0	0	223	6.5	600	0	20	500	0	2650	150	15	500	2000
329	0	1	62	0	0	0	102	4	0	0	20	500	0	2500	0	0	500	800
333	0	1	47	0	0	0	289	4	400	0	20	500	0	2000	0	10	500	3000
334	0	1	31	0	0	0	101	3	0	0	20	1000	0	2000	0	0	1600	400
335	0	1	42	0	0	0	228	8.5	0	0	20	500	0	2000	0	0	500	1500
336	0	1	54	0	0	0	134	3.5	0	0	20	500	0	2500	0	10	500	1000
341	1	1	62	0	1	0	428	5	800	0	20	1000	0	3000	0	20	300	3000
345	0	1	46	0	0	0	300	4	0	0	100	1500	0	2500	0	0	500	3000
349	0	0	61	0	2	0	109	0	0	0	20	1000	0	3500	0	20	300	1000
352	1	1	35	0	0	0	67	7.5	0	0	100	500	0	2000	0	0	200	1200
356	0	0	71	1	1	0	74	0	0	0	20	0	0	2500	0	0	120	1200
358	0	0	49	0	0	0	85	5	0	0	100	500	0	2500	0	40	200	100
363	0	1	51	0	0	0	105	1.5	0	0	40	0	0	2000	0	20	200	2800
364	0	0	48	0	0	0	105	0	800	18.75	20	0	0	4500	0	20	1500	2000
365	0	1	38	0	3	1	108	3	0	0	20	0	0	4000	0	0	500	3000
366	0	1	53	0	1	0	109	0	0	0	100	500	0	1500	0	35	300	200
368	0	0	54	0	0	0	114	1.5	0	0	40	0	0	250	0	10	300	1600
369	0	1	28	0	0	0	115	2	0	0	40	0	0	3000	50	100	500	3000
374	0	1	66	0	0	0	118	0	0	0	40	100	0	3500	0	0	300	1800
378	0	0	45	0	0	0	120	3	0	0	100	1000	0	2000	0	0	800	600
382	0	0	57	0	0	0	125	2.5	600	0	40	0	0	2500	0	20	600	3000
396	0	1	21	0	0	0	137	0	0	0	50	50	0	2000	0	0	200	3000
399	1	1	53	0	0	0	140	2	0	0	40	0	0	2000	0	20	250	4400
403	0	1	48	0	0	0	146	3	0	0	20	0	0	3500	0	0	600	1800
404	0	1	64	0	0	0	148	0	0	0	20	0	0	3000	0	10	300	1800
406	1	1	71	0	1	1	150	5	0	0	40	0	0	2000	0	20	500	600
408	0	0	54	0	0	0	152	4.5	0	0	40	0	0	4000	0	20	1000	2400
409	1	1	47	0	0	0	152	5	800	12.5	20	0	0	3500	0	20	2000	1500
415	0	0	51	0	0	0	155	6.2	0	0	100	0	0	3500	0	0	500	2500
418	0	1	35	0	0	0	157	0	300	7.5	60	0	0	2500	0	20	500	1000
420	0	0	23	0	0	0	161	6.5	0	0	100	500	0	2000	0	40	200	1000
424	0	0	41	0	0	0	169	5	0	0	20	0	0	3000	0	20	300	2500
427	0	0	63	0	0	0	177	6	200	0	20	0	0	3500	0	0	300	2800
431	0	0	58	0	0	0	180	0	0	0	100	1000	0	3500	0	20	1000	3500
444	0	1	35	0	0	0	193	2	0	0	400	500	0	3250	250	15	200	2000
445	1	0	52	0	0	0	194	6	0	0	100	1000	0	2500	0	20	400	2500
448	0	1	49	0	0	0	199	0	800	0	20	0	0	2500	0	0	500	3000
450	1	1	53	1	1	0	201	2	0	0	40	500	0	4500	0	15	800	2000
454	0	1	69	0	1	0	205	4.5	800	0	100	1000	0	2500	0	0	800	200
456	0	1	42	0	1	0	207	8	0	0	20	0	0	2000	100	75	500	400
459	0	0	66	0	1	0	211	7	1000	25	40	0	0	2500	0	20	1000	650
460	0	0	63	0	0	1	212	11	1000	25	20	0	0	2000	250	20	3000	1500
461	0	1	52	0	0	0	213	1.5	0	0	0	1000	0	2500	0	0	200	2750
468	1	1	44	0	0	0	232	0	0	0	40	0	0	4000	0	20	200	2500
471	1	1	63	0	1	0	235	5	600	12.5	0	1500	0	2000	0	10	2000	2800
472	1	0	44	0	0	0	235	1	1000	12.5	40	0	0	4000	0	0	1000	1800
477	0	1	54	0	1	0	240	3	0	0	20	0	0	1500	0	20	400	3000
480	1	1	46	0	3	0	247	10.5	1200	25	40	0	0	2500	0	20	500	5200
481	1	1	49	0	3	1	254	12	1000	25	40	0	0	3200	250	0	2500	3500
482	1	1	62	0	0	0	255	4.5	0	0	100	0	0	1500	0	0	300	3000
483	1	1	56	0	0	0	259	0	0	0	40	0	0	3500	0	15	100	2300
485	1	0	50	0	0	1	273	1.5	0	0	20	0	0	3500	0	20	200	2500
486	0	1	68	1	3	0	273	6	0	0	100	1000	0	3000	0	0	200	400
492	1	0	63	0	0	0	295	0	1000	10	20	0	0	2000	0	40	600	1500
493	0	0	30	0	0	0	300	0	0	0	100	0	0	3500	0	20	300	1200
496	0	1	61	0	1	0	300	0	0	0	100	500	0	1500	0	0	1000	1300
509	0	1	53	0	0	1	108	4	600	0	40	1000	0	1500	0	20	500	2000
511	0	0	45	0	0	1	276	5	1500	15	40	0	0	4500	0	20	800	4000
516	0	1	68	0	1	1	84	0	0	0	40	500	0	2000	0	0	300	1000
520	1	0	59	0	0	1	127	0	0	0	20	0	0	1000	0	15	300	3100
521	1	0	66	0	1	1	194	0	0	0	20	0	0	1500	0	20	200	1000
524	0	0	33	0	0	1	102	0	0	0	60	200	0	3200	0	0	600	1500
528	0	1	31	0	0	1	208	7.5	1500	12.5	20	1000	0	5500	0	0	3000	3000
532	0	0	63	0	0	1	233	3	0	0	20	500	0	3000	0	15	600	2800
533	1	1	70	0	1	1	83	1.5	800	0	20	2500	0	3000	0	15	200	500
535	0	0	54	0	0	1	88	2.5	0	0	20	500	0	2500	0	15	300	600
537	0	0	74	0	0	1	322	0	0	0	20	1000	0	6000	0	40	500	2000
543	0	0	68	0	1	0	360	9	1000	10	100	0	0	3000	0	0	1000	4000
545	0	0	45	0	0	0	300	0	0	0	40	500	0	2500	0	0	300	300
550	0	1	54	0	0	1	316	5	0	0	100	0	0	2500	0	20	200	800
552	0	0	51	0	0	0	156	0	0	0	20	0	0	2000	0	15	600	2500
553	0	0	47	0	0	0	118	2	0	0	20	1000	0	3000	0	0	200	1200
560	0	0	29	0	0	0	154	3	0	0	20	0	0	1500	0	0	400	2400
562	0	0	56	0	0	0	240	2	1200	0	20	500	0	3500	0	0	500	2400
564	1	0	62	0	0	0	209	0	0	0	200	600	0	2500	0	0	600	2500
567	0	0	57	0	0	0	117	2	0	0	20	500	0	2000	0	0	200	400
570	0	0	46	0	0	0	197	0	400	0	20	0	0	2000	0	15	600	2500
579	1	1	62	0	0	0	153	1	0	0	20	500	0	40000	0	15	300	400
580	1	1	52	0	0	0	183	0.7	600	12.5	60	500	0	4500	0	0	1500	4000
582	0	0	40	0	0	0	234	5	800	0	40	1150	0	3000	0	20	800	4000
594	0	0	35	0	0	0	354	6	1000	0	20	500	0	2250	0	0	1500	1200
595	0	1	61	0	0	0	253	23.5	2000	47.5	500	0	0	4000	0	15	2000	2000
601	0	0	50	0	0	0	340	10	1000	15	20	1000	0	4500	750	20	3000	2000
607	0	1	61	0	0	0	146	0	0	0	100	500	0	4500	0	15	300	2000
616	1	1	43	0	0	0	201	3	0	0	20	0	0	1000	0	0	500	500
617	0	1	35	0	0	0	268	10.5	1500	15	20	0	0	2500	0	0	1000	2000
619	0	0	35	0	0	0	270	3	0	0	20	1000	0	3000	0	0	800	600
620	0	1	44	0	1	0	805	19	2000	25	20	1000	0	3000	0	0	2000	4500
625	0	1	66	1	1	0	241	6	0	10	20	0	0	2500	0	0	800	1300
626	0	1	22	0	0	0	232	8.5	1000	13.75	20	0	0	1000	250	20	2000	200
627	0	1	65	0	1	0	296	10	1000	25	20	0	0	2750	500	40	3000	2000
630	1	1	45	0	1	0	120	1.5	0	0	20	0	0	0	0	15	300	0
633	0	1	45	0	1	0	230	2.5	0	0	20	0	0	3000	0	0	800	3000
634	0	1	62	0	0	0	300	4.5	0	0	50	500	0	2500	0	35	500	1500
639	1	1	65	0	1	0	120	2	0	0	100	500	0	2500	0	0	200	600
641	1	1	69	1	1	0	210	2	800	0	20	0	0	2500	0	0	1000	2500
642	1	1	64	1	1	0	120	63	4500	60	20	0	0	4500	0	20	8000	2500
643	0	1	51	0	0	0	247	8	1500	0	20	500	0	4000	150	20	1000	2000
644	0	0	53	0	0	0	335	7	0	0	20	0	0	3000	0	0	800	2000
647	1	1	55	0	1	0	144	0	0	0	20	500	0	2500	0	0	200	700
665	1	1	60	0	0	1	140	1	0	0	20	500	0	3000	200	0	1000	600
670	1	1	55	0	1	1	139	3	0	0	20	500	0	2000	0	0	50	1400
673	0	1	57	0	0	1	114	6	0	0	40	0	0	2000	0	0	300	800
674	0	1	56	0	0	1	230	0	800	0	40	1000	0	2500	200	0	600	3000
676	0	0	68	0	0	1	194	3	0	0	20	1000	0	2000	0	10	600	1300
678	0	1	53	0	0	1	174	2	600	0	20	500	0	1500	0	0	1000	3000
680	0	1	59	0	0	1	181	4.5	800	0	20	100	0	3500	0	0	1500	1200
682	1	1	66	0	0	1	84	1.5	0	0	20	0	0	1500	0	0	500	2000
687	0	0	67	1	0	1	135	1	0	0	20	0	0	3000	0	0	600	300
689	0	0	42	0	0	1	195	6	1000	0	20	0	0	3100	0	20	800	200
690	0	1	70	0	3	0	38	2	0	0	20	0	0	1500	0	0	50	450
694	0	0	69	0	0	1	246	0	0	0	20	0	0	2000	0	20	800	500
699	0	0	65	0	0	0	112	5.5	0	0	20	0	0	2000	0	0	500	1000
700	1	1	58	0	0	0	139	2	0	0	20	500	0	2500	0	0	500	1000
703	0	1	60	0	0	0	173	2.5	0	0	20	1000	0	2000	0	0	300	675
713	0	1	33	0	0	0	130	0	0	0	20	500	0	1500	0	0	400	2000
716	0	0	63	0	0	0	202	6.5	600	0	20	500	0	2500	0	10	600	1500
718	0	0	27	0	0	0	195	2	0	0	20	1000	0	2500	0	0	500	2000
722	0	1	57	0	0	0	190	0	0	0	40	0	0	1500	0	0	600	2500
723	0	0	9	0	0	0	84	0	600	0	40	500	0	1500	0	0	300	1000
725	0	0	50	0	0	0	349	2	800	20	20	500	0	2000	0	0	1000	1500
727	0	0	64	0	2	0	190	1.5	0	0	20	500	0	2500	0	20	50	900
728	0	0	49	0	0	0	206	4	0	0	20	0	0	1500	0	20	800	600
729	1	1	63	0	2	0	195	7	600	12.5	40	0	0	2000	0	0	2500	700
730	0	0	55	0	0	0	225	8	800	25	20	1000	0	2500	0	20	2500	1000
734	0	1	59	0	0	0	203	3	800	0	20	500	0	2500	0	0	1500	900
743	0	0	43	0	0	0	231	2	550	0	20	0	0	2000	0	0	600	2000
745	0	1	44	0	0	0	205	8.5	800	0	20	1000	0	2500	0	20	1000	1800
752	0	1	54	0	0	0	120	0	0	0	20	500	0	3000	0	0	100	1600
753	0	1	61	0	0	0	62	3	0	0	20	1500	0	3000	0	0	300	300
755	0	1	59	0	0	0	225	16	1500	20	20	1000	0	2500	0	20	4000	2000
758	0	1	68	0	2	0	115	4	0	0	20	0	0	2000	0	0	500	1000
761	0	1	44	0	0	0	186	7	1600	0	20	0	0	1500	0	0	1500	2000
764	0	1	20	0	0	0	89	0	0	0	40	500	0	0	0	20	600	1000
765	0	1	64	1	2	0	140	5.5	800	0	20	0	0	1500	0	20	600	1000
774	0	0	72	0	3	0	58	0	0	0	100	0	1000	1100	0	0	300	800
778	0	1	63	0	0	1	68	3	400	0	100	500	0	1500	90	0	400	900
781	0	1	56	0	0	0	119	4	0	0	100	500	0	1501	0	0	400	500
782	1	1	50	0	0	0	106	0	0	0	100	0	1000	1500	0	0	300	2500
783	0	1	60	0	0	1	152	4	600	0	200	500	0	1500	0	0	300	1000
791	1	1	68	0	0	0	120	2	400	0	100	0	1000	1500	0	0	300	1000
792	1	1	65	0	3	0	208	7	400	0	100	0	1000	1500	0	0	600	1000
795	0	0	61	0	0	0	95	6	400	0	100	0	1100	1000	0	0	200	1600
796	0	1	65	0	0	1	118	4	800	20	100	0	1000	1500	0	0	300	1500
797	0	0	26	0	0	0	69	2	400	0	100	500	100	1000	0	0	400	1200
800	0	1	49	0	0	0	68	0	0	0	100	0	1300	1200	0	0	300	1000
803	0	1	71	0	0	1	95	8	400	20	100	500	0	1700	0	0	300	950
806	1	1	50	0	0	0	158	0	600	20	100	0	1000	1500	0	20	300	900
812	0	0	43	0	0	0	98	0	0	0	100	0	500	1100	70	0	220	950
820	0	0	72	0	0	0	96	7	800	0	100	0	1000	1000	0	0	300	1400
823	0	1	47	0	0	0	152	4.5	600	0	100	0	500	1500	0	0	300	950
824	1	1	73	0	0	0	309	25	1600	20	150	0	1000	1600	0	0	500	1000
825	1	0	67	0	0	0	111	3	400	0	100	0	900	1000	0	0	200	1000
828	0	1	73	0	0	0	133	4	450	0	100	0	1000	1950	0	0	300	1100
829	1	1	64	0	0	1	167	0	0	0	100	0	1500	1700	0	0	300	1100
833	1	1	67	0	0	0	109	0	0	0	100	0	500	1200	0	0	450	400
836	0	1	39	0	0	0	45	0	0	0	100	0	1000	1000	0	0	300	700
838	0	1	54	0	2	0	149	16	800	20	200	0	1000	1500	330	0	400	900
843	0	1	26	0	0	0	76	0	0	0	100	0	1000	1200	0	0	300	900
845	0	1	54	0	0	0	45	3	400	0	100	0	500	1000	0	0	300	900
847	1	1	61	0	0	0	64	3	400	0	100	0	500	1700	0	0	400	750
849	1	1	74	0	3	0	183	4	400	0	100	0	1000	1200	0	0	400	1400
850	0	1	64	0	2	0	218	2	400	10	100	0	500	1500	0	0	800	900
853	0	0	61	0	0	1	156	7	400	0	100	0	500	800	0	0	500	1500
855	0	1	75	0	0	1	106	6	0	0	100	0	1000	1200	0	0	250	900
858	1	1	49	0	0	0	156	8	400	0	100	0	1000	1200	0	0	1000	2000
859	1	0	68	0	3	1	135	12	800	0	150	0	500	2500	70	0	500	500
863	0	0	45	0	0	0	45	0	0	0	150	0	500	1100	0	0	300	1100
864	1	1	76	0	3	1	118	7.5	400	0	150	0	1000	1700	50	0	250	1000
866	0	0	64	0	1	0	52	3	400	0	100	0	1000	900	0	0	200	1100
871	1	1	50	0	0	0	110	2	400	0	100	450	1000	1200	0	0	200	1300
873	0	0	55	0	0	0	95	4	400	0	100	0	1000	1700	0	0	600	500
874	0	0	68	0	0	0	45	4	400	0	100	0	1000	1200	0	0	600	300
877	1	1	71	0	0	1	166	7	800	0	100	0	500	1700	100	0	400	1400
878	0	0	72	0	0	0	96	2	400	0	100	500	1000	1000	0	0	300	2700
886	1	1	56	0	3	1	118	8	400	0	100	0	1000	1300	0	0	500	200
887	0	1	26	0	0	0	197	2	200	0	100	1000	500	1800	0	0	200	3000
888	1	1	48	0	0	0	196	6	600	20	150	0	500	1700	500	0	600	1200
895	0	0	56	0	3	1	221	20.5	400	40	150	0	1000	1000	600	0	500	2200
908	1	1	56	0	0	1	109	4	1000	20	100	1000	1000	1000	300	0	700	2000
909	0	1	67	0	2	0	86	3	600	0	100	0	1000	1200	120	0	200	750
911	1	0	71	1	2	0	70	9	400	0	100	500	1000	1000	250	20	500	1100
913	0	0	22	0	0	0	78	3	300	0	100	0	500	1800	70	0	150	900
917	0	0	64	0	0	0	183	5	400	0	100	0	500	800	0	0	400	700
932	1	1	71	0	2	0	296	12	1000	20	100	0	1500	1200	300	0	2000	600
938	1	1	76	0	3	1	110	4	400	0	100	0	500	1200	0	0	300	900
939	0	0	56	0	0	0	127	4	400	0	100	0	500	800	0	0	300	600
944	0	1	58	0	0	1	97	0	0	0	100	0	500	1200	0	0	150	900
946	0	1	55	0	0	0	106	4	400	20	100	0	500	1000	50	0	200	1500
952	0	0	18	0	0	0	91	6	400	0	100	0	1000	1000	100	0	200	1300
955	1	1	47	0	0	0	58	0	0	0	100	0	1000	1750	0	0	150	700
956	0	1	43	0	0	0	157	0	0	0	100	0	0	1200	250	0	200	800
957	0	0	50	0	0	0	137	0	0	0	100	0	500	1200	0	0	500	600
962	0	0	60	0	0	0	89	2	0	0	100	0	1000	1500	0	0	300	1200
965	0	0	73	0	0	0	121	4	0	0	100	0	500	800	0	0	200	1000
977	0	1	57	1	1	0	174	6	600	0	100	0	1000	1000	0	0	350	900
979	0	1	63	1	3	1	171	2	400	0	100	0	800	1000	0	0	300	500
980	1	0	49	1	0	0	155	3	400	0	100	0	1000	1000	0	0	200	2000
982	0	1	75	0	0	0	120	3	400	0	100	0	1000	100	0	0	500	1100
985	0	0	67	0	0	0	99	0	0	0	100	0	500	1001	0	0	300	1200
986	0	1	60	0	2	1	241	6	700	20	100	0	500	2000	0	0	1500	1000
991	0	0	70	0	0	0	116	5	400	0	0	0	1000	2700	0	0	200	1200
994	1	1	57	0	3	1	184	4	400	20	150	500	900	1200	0	0	800	500
996	0	0	51	0	0	0	83	0	600	0	100	500	200	1100	25	0	400	1000
998	0	0	46	0	0	0	74	0	0	0	150	500	1250	1	70	20	300	100
999	0	0	59	0	1	0	140	1.5	600	0	150	0	1500	1000	50	0	400	600
1002	0	0	49	0	2	0	82	4	0	0	150	0	1000	1200	0	0	200	200
1007	1	0	67	0	0	1	192	0	600	0	150	0	600	1500	70	20	300	800
1009	1	1	52	0	1	0	131	0	0	0	150	0	1500	1500	40	0	350	550
1012	1	0	53	0	0	0	77	0	0	0	150	1000	400	1000	30	0	300	200
1014	0	1	34	0	0	0	467	16.5	800	0	150	0	3150	1200	140	10	800	1600
1017	0	0	49	0	0	0	185	2	600	0	150	0	1000	1500	330	0	400	400
1022	1	1	34	0	0	1	67	10	400	0	150	0	780	1000	250	10	300	1000
1024	0	1	23	0	0	1	199	11	400	20	150	280	500	1500	50	0	300	550
1026	0	0	42	0	0	0	119	0	0	0	150	0	1500	1500	50	0	200	800
1031	0	0	65	0	0	0	209	16	1200	30	150	0	2800	1000	200	0	800	1100
1034	0	1	57	0	0	0	77	4	400	0	100	0	1000	1500	0	0	300	1300
1041	1	1	67	0	2	1	122	8	400	0	150	0	650	1000	182	20	400	350
1048	1	0	53	0	0	0	136	10	400	0	150	1500	100	1500	100	0	200	600
1049	1	0	67	0	0	0	89	6	600	0	150	0	1280	1000	250	0	400	1000
1054	0	0	45	0	0	1	120	8	600	0	100	0	500	1000	100	0	400	1500
1056	1	1	68	0	0	0	100	8	600	0	200	0	1000	1000	0	0	300	350
1057	1	1	77	0	0	1	91	7	400	0	100	0	1000	1500	0	0	300	650
1060	0	1	57	0	0	0	71	0	0	0	100	0	1000	1500	0	0	250	1900
1061	0	1	62	1	0	0	72	0	400	0	100	0	500	1000	0	0	150	140
1064	1	1	55	0	0	1	110	2	400	0	100	0	1500	1500	90	0	600	1500
1072	0	0	46	0	0	1	85	6	400	0	100	0	500	800	0	0	300	900
1077	0	1	46	0	0	1	116	2	400	0	100	0	500	1000	0	0	200	700
1083	0	0	50	0	2	1	125	16	1000	20	250	0	1000	2000	500	0	1200	3000
1084	0	0	49	0	0	1	128	0	400	0	100	0	1000	1000	0	0	300	1900
1087	0	1	49	0	0	0	131	0	400	0	100	0	700	1000	0	0	500	500
